# Supplementary material for: Identification and validation of druggable targets for cataract using mendelian randomization: functional insights from multi-omics and an oxidative stress model
Source: Front Med (Lausanne). 2026 Apr 16;13:1741371. doi: 10.3389/fmed.2026.1741371 (PMC13128393; doi:10.3389/fmed.2026.1741371)
Supplement: Supplementary file 2 [file Table_1.xlsx]

## Sheet: catalogue
Table of Contents
Supplementary table 1. Basic information of SNPs associated with gene expression of druggable genes and cataract
Supplementary table 2.Basic information of SNPs associated with protein expression of druggable genes and cataract
Supplementary table 3. MR regression results of causal associations between druggable gene expression and cataract
Supplementary table 4.MR regression results of causal associations between protein expression of druggable genes and cataract
Supplementary Table 5. MR Results After Heterogeneity and Horizontal Pleiotropy Tests: Causal Associations Between Druggable Gene Expression and Cataract
Supplementary Table 6. MR Results After Heterogeneity and Horizontal Pleiotropy Tests: Causal Associations Between Druggable Gene Protein Expression and Cataract
Supplementary table 7. Multi-omics analysis results of druggable genes associated with cataract
Supplementary table 8. Molecular docking results of drug molecules targeting cataract-associated druggable genes
Supplementary table 9. Primer Sequences for GSTM1 and DKK3

## Sheet: Table S1
Supplementary table 1. Basic information of SNPs associated with gene expression of druggable genes and cataract
SNP	Outcome	CHR	POS	EA/OA	EAF	MAF	β*	SE	P	F-statistic
ABAT
rs79657352	GCST90043785	16	8824690	T/C	0.108	0.108	0.037	0.019	0.055	245.198
rs35851221	GCST90043785	16	8882670	C/T	0.021	0.021	0.036	0.042	0.385	116.463
rs144130511	GCST90043785	16	8925696	A/G	0.019	0.019	0.036	0.044	0.413	37.149
rs113511793	GCST90043785	16	8724319	A/G	0.028	0.028	0.032	0.036	0.386	360.051
rs1295740	GCST90043785	16	8792057	G/A	0.283	0.283	0.027	0.013	0.042	38.783
rs140842172	GCST90043785	16	8910522	T/C	0.043	0.043	0.026	0.03	0.385	38.968
rs146306497	GCST90043785	16	8740812	A/C	0.016	0.016	0.025	0.047	0.591	66.26
rs75261011	GCST90043785	16	8557185	C/T	0.017	0.017	0.024	0.046	0.607	37.837
rs142477869	GCST90043785	16	8586056	T/C	0.015	0.015	0.023	0.049	0.642	48.344
rs113947596	GCST90043785	16	8817737	A/G	0.065	0.065	0.021	0.025	0.394	45.172
rs4985042	GCST90043785	16	8908127	C/T	0.381	0.381	0.018	0.012	0.147	31.943
rs2313596	GCST90043785	16	8818442	G/A	0.116	0.116	0.018	0.019	0.344	119.863
rs117832144	GCST90043785	16	8751824	T/C	0.022	0.022	0.014	0.042	0.734	85.34
rs57802801	GCST90043785	16	8816447	T/C	0.056	0.056	0.012	0.026	0.644	137.993
rs12930556	GCST90043785	16	8870618	C/T	0.445	0.445	0.012	0.012	0.338	32.072
rs9929718	GCST90043785	16	8635201	C/T	0.166	0.166	0.011	0.016	0.505	122.307
rs116885412	GCST90043785	16	8606507	T/G	0.045	0.045	0.01	0.029	0.723	60.01
rs80117377	GCST90043785	16	8627854	A/G	0.036	0.036	0.01	0.032	0.752	59.266
rs34558351	GCST90043785	16	8584846	C/T	0.142	0.142	0.01	0.017	0.563	41.334
rs11644506	GCST90043785	16	8918990	T/C	0.182	0.182	0.009	0.016	0.555	160.126
rs58352068	GCST90043785	16	8819447	C/T	0.044	0.044	0.009	0.029	0.755	209.444
rs77635331	GCST90043785	16	8691661	T/C	0.03	0.03	0.007	0.035	0.84	72.049
rs11077309	GCST90043785	16	8520579	G/A	0.253	0.253	0.006	0.014	0.667	35.479
rs6416651	GCST90043785	16	8713522	G/A	0.098	0.098	0.005	0.02	0.803	679.277
rs13333072	GCST90043785	16	8823848	G/A	0.488	0.488	0.005	0.012	0.701	1802.2
rs72766494	GCST90043785	16	8739360	T/C	0.213	0.213	0.005	0.015	0.755	231.191
rs2361075	GCST90043785	16	8495528	C/A	0.278	0.278	0.004	0.013	0.773	44.89
rs67793206	GCST90043785	16	8758375	G/A	0.434	0.434	0.004	0.013	0.772	144.735
rs8050692	GCST90043785	16	8959355	T/C	0.503	0.497	0.003	0.012	0.814	54.574
rs1731073	GCST90043785	16	8874497	A/G	0.463	0.463	0.002	0.012	0.842	50.274
rs76896282	GCST90043785	16	8762839	A/G	0.045	0.045	0.002	0.029	0.941	338.929
rs7195403	GCST90043785	16	8752954	G/A	0.369	0.369	0.002	0.013	0.886	298.537
rs1273387	GCST90043785	16	8808945	G/A	0.339	0.339	0.001	0.013	0.929	301.849
rs1640998	GCST90043785	16	8829715	C/T	0.319	0.319	0.001	0.013	0.969	116.597
rs35440533	GCST90043785	16	8768228	T/C	0.05	0.05	-0.002	0.028	0.951	181.22
rs55692102	GCST90043785	16	8850288	A/G	0.089	0.089	-0.002	0.021	0.933	71.173
rs1881351	GCST90043785	16	8620483	G/A	0.144	0.144	-0.002	0.017	0.907	111.721
rs56056796	GCST90043785	16	8581540	A/G	0.392	0.392	-0.002	0.012	0.853	35.17
rs1641025	GCST90043785	16	8871388	T/C	0.261	0.261	-0.003	0.014	0.834	327.677
rs72768138	GCST90043785	16	8764199	T/C	0.034	0.034	-0.003	0.033	0.927	48.648
rs1641029	GCST90043785	16	8873709	C/A	0.041	0.041	-0.004	0.03	0.887	34.003
rs12443887	GCST90043785	16	8524680	T/C	0.117	0.117	-0.004	0.019	0.812	40.76
rs1592457	GCST90043785	16	8752021	T/C	0.322	0.322	-0.009	0.013	0.468	1163.73
rs8061093	GCST90043785	16	8845143	C/A	0.205	0.205	-0.01	0.015	0.494	74.246
rs34479164	GCST90043785	16	8755683	G/T	0.149	0.149	-0.01	0.017	0.542	37.086
rs4985010	GCST90043785	16	8959326	A/G	0.351	0.351	-0.011	0.013	0.36	43.27
rs12446980	GCST90043785	16	8867329	T/C	0.062	0.062	-0.012	0.025	0.622	38.383
rs151312932	GCST90043785	16	8728999	A/G	0.047	0.047	-0.013	0.028	0.649	43.252
rs62033468	GCST90043785	16	8929519	G/A	0.317	0.317	-0.013	0.013	0.301	110.384
rs1273410	GCST90043785	16	8864057	T/C	0.208	0.208	-0.015	0.015	0.329	47.445
rs12444233	GCST90043785	16	8853620	C/T	0.403	0.403	-0.017	0.012	0.174	283.115
rs7194076	GCST90043785	16	8631375	T/G	0.394	0.394	-0.017	0.012	0.163	66.749
rs79651561	GCST90043785	16	8571878	G/T	0.045	0.045	-0.018	0.029	0.541	30.217
rs11642418	GCST90043785	16	8471684	T/G	0.065	0.065	-0.018	0.024	0.458	41.209
rs111534589	GCST90043785	16	8737731	C/A	0.09	0.09	-0.019	0.021	0.358	115.998
rs6501163	GCST90043785	16	8628332	T/C	0.256	0.256	-0.02	0.014	0.155	154.689
rs1640971	GCST90043785	16	8799333	T/C	0.176	0.176	-0.02	0.016	0.211	292.532
rs74009732	GCST90043785	16	8762105	A/G	0.083	0.083	-0.024	0.022	0.274	794.836
rs2312949	GCST90043785	16	8701636	G/A	0.428	0.428	-0.024	0.012	0.047	208.495
rs72766421	GCST90043785	16	8698840	G/T	0.03	0.03	-0.03	0.035	0.396	45.955
rs60876041	GCST90043785	16	8594864	T/G	0.071	0.071	-0.031	0.024	0.189	42.618
rs12596654	GCST90043785	16	8815962	C/T	0.071	0.071	-0.035	0.023	0.13	131.9
rs78315929	GCST90043785	16	8830340	A/G	0.054	0.054	-0.041	0.027	0.126	65.516
rs111966958	GCST90043785	16	8767211	A/G	0.015	0.015	-0.047	0.05	0.342	66.54
rs72766418	GCST90043785	16	8694271	T/C	0.026	0.026	-0.05	0.037	0.182	57.136
rs12448125	GCST90043785	16	8805947	T/G	0.031	0.031	-0.055	0.034	0.108	249.482
rs78546185	GCST90043785	16	8915265	C/T	0.022	0.022	-0.056	0.041	0.171	35.134
rs117233928	GCST90043785	16	8786150	G/A	0.033	0.033	-0.063	0.034	0.064	52.812
ABCB1
rs143488828	GCST90043785	7	87448313	A/G	0.012	0.012	0.07	0.055	0.201	46.27
rs140999687	GCST90043785	7	87452174	C/A	0.012	0.012	0.063	0.054	0.249	43.806
rs13238458	GCST90043785	7	87510419	A/G	0.066	0.066	0.028	0.024	0.249	31.121
rs1202178	GCST90043785	7	87207128	A/G	0.515	0.485	0.008	0.012	0.495	131.057
rs10952902	GCST90043785	7	87573611	G/A	0.095	0.095	-0.01	0.021	0.643	57.341
rs28718458	GCST90043785	7	87201726	A/G	0.196	0.196	-0.014	0.015	0.344	87.707
rs13226726	GCST90043785	7	87206615	T/C	0.107	0.107	-0.017	0.019	0.394	64.618
rs28381873	GCST90043785	7	87188610	T/C	0.075	0.075	-0.029	0.023	0.207	96.896
rs73200363	GCST90043785	7	87576971	C/T	0.042	0.042	-0.037	0.03	0.216	44.884
ABCB4
rs2178658	GCST90043785	7	87122022	T/G	0.26	0.26	0.007	0.014	0.603	95.402
rs62486485	GCST90043785	7	86843656	C/T	0.103	0.103	0.003	0.02	0.87	30.321
rs7792365	GCST90043785	7	86864716	G/A	0.238	0.238	-0.002	0.014	0.864	47.812
rs6953148	GCST90043785	7	86662659	C/A	0.285	0.285	-0.006	0.013	0.633	35.006
rs28381749	GCST90043785	7	87289252	T/C	0.025	0.025	-0.011	0.038	0.767	36.85
rs17608771	GCST90043785	7	86551401	G/A	0.098	0.098	-0.015	0.02	0.468	30.785
rs6954473	GCST90043785	7	86979519	A/G	0.384	0.384	-0.016	0.012	0.191	39.798
rs31675	GCST90043785	7	87069758	T/C	0.072	0.072	-0.02	0.023	0.389	142.087
rs45493392	GCST90043785	7	87079880	G/A	0.181	0.181	-0.023	0.016	0.146	481.366
rs1634993	GCST90043785	7	86622973	A/C	0.055	0.055	-0.024	0.026	0.371	43.864
rs10252463	GCST90043785	7	86735877	C/T	0.116	0.116	-0.03	0.019	0.103	42.284
rs76331237	GCST90043785	7	87089058	G/A	0.014	0.014	-0.04	0.052	0.443	76.066
rs45501291	GCST90043785	7	87029710	G/A	0.059	0.059	-0.059	0.026	0.02	156.685
rs181464057	GCST90043785	7	87114251	C/A	0.009	0.009	-0.088	0.064	0.169	29.871
rs146569377	GCST90043785	7	86888813	C/T	0.016	0.016	-0.101	0.048	0.035	46.322
ABCC1
rs34360190	GCST90043785	16	16155493	A/G	0.191	0.191	0.029	0.015	0.06	82.385
rs13332486	GCST90043785	16	16220690	G/A	0.047	0.047	0.019	0.028	0.493	61.049
rs8052419	GCST90043785	16	16198256	A/G	0.232	0.232	0.015	0.014	0.292	52.867
rs115916746	GCST90043785	16	16033640	A/G	0.029	0.029	0.014	0.036	0.688	119.176
rs212091	GCST90043785	16	16236650	C/T	0.163	0.163	0.01	0.016	0.521	139.034
rs58260876	GCST90043785	16	16251259	A/G	0.065	0.065	0.01	0.024	0.689	106.726
rs41278166	GCST90043785	16	16180513	G/A	0.011	0.011	0.007	0.057	0.904	40.378
rs45513498	GCST90043785	16	16160471	T/C	0.073	0.073	0.001	0.023	0.956	37.938
rs2644993	GCST90043785	16	16262523	T/G	0.307	0.307	-0.001	0.013	0.946	171.27
rs169985	GCST90043785	16	16060881	C/T	0.325	0.325	-0.003	0.013	0.809	178.042
rs79629927	GCST90043785	16	16122114	T/G	0.071	0.071	-0.003	0.023	0.891	161.499
rs246241	GCST90043785	16	16117683	T/G	0.09	0.09	-0.008	0.021	0.715	94.125
rs11647513	GCST90043785	16	16127504	C/T	0.5	0.5	-0.008	0.012	0.518	42.576
rs45512591	GCST90043785	16	16147264	C/T	0.267	0.267	-0.014	0.014	0.293	131.185
rs246240	GCST90043785	16	16119024	G/A	0.158	0.158	-0.016	0.016	0.34	130.274
rs1874001	GCST90043785	16	16079201	C/T	0.054	0.054	-0.018	0.027	0.504	266.153
rs4148333	GCST90043785	16	16053729	C/T	0.337	0.337	-0.02	0.013	0.119	286.537
rs76323189	GCST90043785	16	16049793	G/T	0.064	0.064	-0.02	0.025	0.41	177.587
rs62030279	GCST90043785	16	16240375	A/G	0.218	0.218	-0.023	0.015	0.116	46.213
rs246230	GCST90043785	16	16132880	T/C	0.137	0.137	-0.028	0.017	0.108	133.655
rs72775880	GCST90043785	16	16131300	G/A	0.07	0.07	-0.037	0.024	0.116	81.403
rs45603037	GCST90043785	16	16109534	T/C	0.024	0.024	-0.045	0.039	0.251	36.323
ABCC10
rs79175380	GCST90043785	6	43411659	C/T	0.075	0.075	0.051	0.023	0.027	74.07
rs140706115	GCST90043785	6	43410069	A/G	0.01	0.01	0.041	0.059	0.486	44.901
rs9472032	GCST90043785	6	43294041	A/C	0.099	0.099	0.033	0.02	0.099	51.745
rs1214749	GCST90043785	6	43418733	A/G	0.303	0.303	0.01	0.013	0.461	107.462
rs7692	GCST90043785	6	43304007	A/C	0.28	0.28	0.008	0.013	0.569	78.457
rs45515398	GCST90043785	6	43251118	T/C	0.077	0.077	-0.005	0.022	0.834	44.59
ABCC4
rs35409516	GCST90043785	13	95913177	T/C	0.018	0.018	0.085	0.046	0.064	60.525
rs74468496	GCST90043785	13	95820082	C/A	0.013	0.013	0.079	0.054	0.14	48.261
rs12020414	GCST90043785	13	95876958	C/T	0.025	0.025	0.078	0.038	0.043	90.886
rs61965907	GCST90043785	13	95838625	A/G	0.017	0.017	0.07	0.046	0.129	81.479
rs138952535	GCST90043785	13	95961526	A/G	0.013	0.013	0.052	0.053	0.326	62.457
rs143604864	GCST90043785	13	95867592	C/T	0.023	0.023	0.05	0.04	0.21	64.635
rs150675383	GCST90043785	13	95884682	T/C	0.013	0.013	0.047	0.052	0.364	44.143
rs150486098	GCST90043785	13	95924532	C/T	0.032	0.032	0.046	0.034	0.177	138.26
rs118046467	GCST90043785	13	95931602	C/T	0.022	0.022	0.042	0.041	0.301	55.089
rs113356106	GCST90043785	13	95914700	C/T	0.008	0.008	0.041	0.07	0.556	63.763
rs28627636	GCST90043785	13	95937245	C/T	0.037	0.037	0.035	0.032	0.264	78.57
rs61965929	GCST90043785	13	95856134	T/G	0.099	0.099	0.033	0.02	0.105	368.895
rs9584295	GCST90043785	13	95975126	C/T	0.031	0.031	0.03	0.035	0.388	39.285
rs113341382	GCST90043785	13	95971144	T/C	0.048	0.048	0.03	0.029	0.297	81.454
rs117884788	GCST90043785	13	95845184	C/A	0.02	0.02	0.029	0.043	0.503	148.323
rs9590215	GCST90043785	13	95904824	A/G	0.19	0.19	0.027	0.015	0.078	409.543
rs17268268	GCST90043785	13	95910017	A/G	0.037	0.037	0.025	0.033	0.435	451.105
rs2993587	GCST90043785	13	95962878	T/C	0.068	0.068	0.02	0.024	0.407	55.416
rs61965887	GCST90043785	13	95799006	A/G	0.06	0.06	0.019	0.025	0.452	62.043
rs142554904	GCST90043785	13	95867088	T/C	0.011	0.011	0.019	0.057	0.744	48.139
rs1151471	GCST90043785	13	95697880	C/T	0.366	0.366	0.018	0.012	0.141	110.023
rs4111022	GCST90043785	13	95871643	C/T	0.408	0.408	0.018	0.012	0.151	238.918
rs72645894	GCST90043785	13	95973482	C/T	0.381	0.381	0.017	0.013	0.162	237.683
rs9561824	GCST90043785	13	95924328	T/C	0.169	0.169	0.017	0.016	0.295	590.136
rs4148424	GCST90043785	13	95931490	A/G	0.208	0.208	0.017	0.015	0.264	212.168
rs2148529	GCST90043785	13	95838784	G/T	0.104	0.104	0.014	0.02	0.463	938.971
rs118072351	GCST90043785	13	95912610	A/C	0.032	0.032	0.014	0.034	0.689	50.276
rs55657003	GCST90043785	13	95867754	G/A	0.18	0.18	0.013	0.016	0.404	513.647
rs75356113	GCST90043785	13	96012658	A/G	0.017	0.017	0.013	0.047	0.788	96.991
rs870004	GCST90043785	13	95918063	A/G	0.156	0.156	0.012	0.017	0.454	228.169
rs4148482	GCST90043785	13	95845631	T/C	0.301	0.301	0.012	0.013	0.35	1598.55
rs9524819	GCST90043785	13	95836036	T/C	0.091	0.091	0.012	0.021	0.565	81.001
rs1729759	GCST90043785	13	95751991	C/T	0.383	0.383	0.012	0.012	0.338	86.941
rs1564352	GCST90043785	13	95838046	T/G	0.376	0.376	0.012	0.012	0.353	64.815
rs184008609	GCST90043785	13	95909469	T/C	0.013	0.013	0.009	0.054	0.866	191.313
rs9524879	GCST90043785	13	95932010	T/C	0.084	0.084	0.008	0.022	0.71	178.644
rs4148432	GCST90043785	13	95913082	T/C	0.024	0.024	0.007	0.039	0.85	29.976
rs4773856	GCST90043785	13	95880483	A/G	0.267	0.267	0.006	0.014	0.683	857.565
rs9590248	GCST90043785	13	96014829	T/C	0.214	0.214	0.005	0.015	0.723	264.406
rs12427972	GCST90043785	13	95894315	A/G	0.044	0.044	0.004	0.029	0.888	124.377
rs61965893	GCST90043785	13	95824227	A/G	0.409	0.409	0.004	0.013	0.77	99.238
rs7321486	GCST90043785	13	95664889	C/T	0.399	0.399	0.003	0.012	0.796	66.69
rs9524815	GCST90043785	13	95825951	T/C	0.005	0.005	0.003	0.086	0.977	37.342
rs1729767	GCST90043785	13	95819942	G/A	0.262	0.262	0.002	0.014	0.862	58.431
rs72645867	GCST90043785	13	95966980	A/G	0.06	0.06	0.002	0.026	0.95	339.399
rs117175212	GCST90043785	13	96035607	G/A	0.049	0.049	0.001	0.028	0.958	47.511
rs12876311	GCST90043785	13	95822343	A/G	0.019	0.019	0.001	0.045	0.977	116.566
rs4773867	GCST90043785	13	95930620	G/A	0.11	0.11	0.001	0.019	0.978	32.839
rs4773846	GCST90043785	13	95859571	T/C	0.332	0.332	0	0.013	0.972	212.176
rs12867014	GCST90043785	13	95984415	A/G	0.241	0.241	0	0.014	0.982	207.239
rs9524924	GCST90043785	13	95988170	A/G	0.102	0.102	-0.001	0.02	0.968	39.361
rs61967163	GCST90043785	13	95681081	A/G	0.499	0.499	-0.001	0.012	0.944	30.654
rs74914040	GCST90043785	13	95787986	A/G	0.028	0.028	-0.001	0.036	0.977	46.999
rs9524858	GCST90043785	13	95892356	G/A	0.362	0.362	-0.001	0.013	0.918	611.802
rs1729786	GCST90043785	13	95823239	T/C	0.41	0.41	-0.002	0.012	0.861	117.757
rs1925856	GCST90043785	13	95616611	A/G	0.483	0.483	-0.003	0.012	0.831	47.803
rs61972968	GCST90043785	13	95986773	A/G	0.281	0.281	-0.003	0.014	0.847	101.57
rs139518372	GCST90043785	13	95939708	A/G	0.039	0.039	-0.004	0.031	0.89	42.845
rs10161985	GCST90043785	13	95836254	T/C	0.234	0.234	-0.006	0.014	0.699	945.143
rs7339227	GCST90043785	13	95713908	G/A	0.135	0.135	-0.006	0.017	0.714	205.637
rs1618738	GCST90043785	13	95730800	T/C	0.279	0.279	-0.008	0.013	0.565	39.826
rs146921667	GCST90043785	13	95905856	A/G	0.021	0.021	-0.008	0.042	0.847	35.046
rs11568663	GCST90043785	13	95822761	T/C	0.116	0.116	-0.008	0.02	0.677	68.979
rs1766908	GCST90043785	13	96005128	T/C	0.154	0.154	-0.008	0.017	0.611	42.617
rs7329956	GCST90043785	13	95903297	C/T	0.366	0.366	-0.009	0.013	0.494	2769.39
rs77234068	GCST90043785	13	95862461	A/G	0.024	0.024	-0.011	0.039	0.781	109.537
rs138124767	GCST90043785	13	95990365	T/C	0.013	0.013	-0.012	0.052	0.826	37.034
rs4773875	GCST90043785	13	95946826	T/G	0.077	0.077	-0.013	0.023	0.579	137.098
rs2153673	GCST90043785	13	95888823	A/C	0.014	0.014	-0.013	0.051	0.799	326.995
rs12877622	GCST90043785	13	96014760	T/C	0.156	0.156	-0.015	0.017	0.362	70.1
rs9561784	GCST90043785	13	95762005	G/A	0.259	0.259	-0.016	0.014	0.246	36.32
rs9516559	GCST90043785	13	95965127	A/G	0.165	0.165	-0.017	0.016	0.292	37.242
rs112462017	GCST90043785	13	95757565	C/T	0.029	0.029	-0.017	0.036	0.628	59.105
rs2148066	GCST90043785	13	95634181	G/A	0.072	0.072	-0.021	0.023	0.353	61.99
rs9516552	GCST90043785	13	95916508	C/T	0.502	0.498	-0.022	0.012	0.072	1486.59
rs71433015	GCST90043785	13	95987555	A/G	0.169	0.169	-0.025	0.016	0.128	192.533
rs1614102	GCST90043785	13	95707731	C/T	0.45	0.45	-0.025	0.012	0.036	42.994
rs871051	GCST90043785	13	95950210	T/G	0.036	0.036	-0.028	0.032	0.377	65.493
rs35919669	GCST90043785	13	95970808	A/G	0.159	0.159	-0.031	0.016	0.059	56.888
rs72643643	GCST90043785	13	95847973	A/C	0.093	0.093	-0.032	0.021	0.117	88.751
rs55773053	GCST90043785	13	95803548	A/G	0.072	0.072	-0.039	0.023	0.093	42.861
rs11568658	GCST90043785	13	95863008	A/C	0.021	0.021	-0.039	0.042	0.344	159.578
rs77904806	GCST90043785	13	95934594	A/C	0.048	0.048	-0.041	0.028	0.148	96.73
rs117684370	GCST90043785	13	95908825	T/C	0.044	0.044	-0.041	0.029	0.164	39.927
rs117147431	GCST90043785	13	95884191	T/C	0.019	0.019	-0.043	0.043	0.318	144.427
rs113176374	GCST90043785	13	95612718	T/C	0.015	0.015	-0.048	0.049	0.332	36.034
rs112883805	GCST90043785	13	96008951	T/C	0.029	0.029	-0.058	0.036	0.112	115.49
rs112672340	GCST90043785	13	95909664	A/G	0.007	0.007	-0.092	0.073	0.205	51.909
ABCC5
rs150763945	GCST90043785	3	183811795	A/G	0.019	0.019	0.13	0.044	0.003	102.188
rs6801176	GCST90043785	3	183984459	T/C	0.027	0.027	0.109	0.037	0.003	71.052
rs145447509	GCST90043785	3	183594686	T/G	0.013	0.013	0.109	0.053	0.041	76.636
rs150350995	GCST90043785	3	183197969	A/G	0.007	0.007	0.088	0.073	0.225	51.736
rs56029225	GCST90043785	3	183443889	C/T	0.015	0.015	0.075	0.05	0.133	83.379
rs4148584	GCST90043785	3	183677501	C/A	0.066	0.066	0.074	0.024	0.002	522.817
rs11712370	GCST90043785	3	183311756	G/A	0.052	0.052	0.068	0.027	0.011	41.693
rs115993657	GCST90043785	3	184065092	A/G	0.011	0.011	0.061	0.058	0.292	49.914
rs11712163	GCST90043785	3	183311165	G/A	0.058	0.058	0.059	0.026	0.024	54.114
rs11914955	GCST90043785	3	183260676	G/A	0.029	0.029	0.055	0.036	0.127	53.644
rs138723162	GCST90043785	3	183946280	T/C	0.012	0.012	0.054	0.056	0.333	95.066
rs150549087	GCST90043785	3	183277243	A/G	0.009	0.009	0.053	0.063	0.397	48.603
rs73179625	GCST90043785	3	183642341	T/C	0.046	0.046	0.05	0.029	0.08	887.397
rs149725874	GCST90043785	3	183510431	A/G	0.007	0.007	0.047	0.074	0.528	30.484
rs75885216	GCST90043785	3	183568694	T/C	0.027	0.027	0.046	0.037	0.216	164.563
rs73179687	GCST90043785	3	183692766	A/G	0.015	0.015	0.044	0.049	0.368	31.009
rs77720224	GCST90043785	3	183555443	T/C	0.04	0.04	0.04	0.03	0.185	43.486
rs4078018	GCST90043785	3	183785453	T/C	0.058	0.058	0.034	0.026	0.18	452.821
rs116735974	GCST90043785	3	183308988	T/C	0.049	0.049	0.032	0.028	0.261	251.09
rs59363994	GCST90043785	3	183026662	T/C	0.084	0.084	0.031	0.022	0.15	33.397
rs56109847	GCST90043785	3	183824557	A/G	0.039	0.039	0.031	0.032	0.33	218.236
rs2606224	GCST90043785	3	183533624	A/G	0.024	0.024	0.03	0.039	0.448	242.519
rs116432568	GCST90043785	3	183642044	A/G	0.025	0.025	0.029	0.038	0.446	141.134
rs115396713	GCST90043785	3	183169385	A/G	0.053	0.053	0.029	0.027	0.283	41.396
rs56174170	GCST90043785	3	184091881	C/T	0.136	0.136	0.028	0.018	0.106	53.375
rs7433067	GCST90043785	3	183151795	A/G	0.221	0.221	0.027	0.014	0.06	61.494
rs185272650	GCST90043785	3	183712552	T/C	0.013	0.013	0.027	0.052	0.606	41.355
rs13096895	GCST90043785	3	183329439	T/C	0.028	0.028	0.027	0.036	0.461	142.455
rs73183461	GCST90043785	3	183810178	T/G	0.017	0.017	0.026	0.047	0.587	149.568
rs139399349	GCST90043785	3	183753646	C/A	0.038	0.038	0.025	0.032	0.427	387.791
rs2231217	GCST90043785	3	183896966	A/G	0.065	0.065	0.024	0.024	0.319	186.622
rs17683012	GCST90043785	3	183621991	T/C	0.172	0.172	0.024	0.016	0.133	131.024
rs76701548	GCST90043785	3	183758685	G/A	0.018	0.018	0.024	0.045	0.604	332.879
rs56843723	GCST90043785	3	183735644	A/G	0.031	0.031	0.023	0.035	0.506	302.17
rs73177531	GCST90043785	3	183573166	A/C	0.048	0.048	0.022	0.029	0.443	100.333
rs76132924	GCST90043785	3	183763770	T/G	0.363	0.363	0.019	0.013	0.126	1458.49
rs144714493	GCST90043785	3	183356701	A/G	0.014	0.014	0.019	0.051	0.705	32.915
rs76471139	GCST90043785	3	183832984	C/T	0.096	0.096	0.019	0.021	0.364	379.514
rs830179	GCST90043785	3	183380035	A/G	0.316	0.316	0.018	0.013	0.154	138.638
rs28368326	GCST90043785	3	183299153	G/A	0.318	0.318	0.018	0.013	0.175	110.906
rs17543340	GCST90043785	3	183204923	A/G	0.099	0.099	0.017	0.02	0.395	53.77
rs113073078	GCST90043785	3	183365588	G/T	0.012	0.012	0.016	0.056	0.775	41.825
rs34438658	GCST90043785	3	183308067	C/T	0.094	0.094	0.016	0.021	0.447	109.917
rs58166992	GCST90043785	3	184066320	T/C	0.054	0.054	0.015	0.027	0.565	67.207
rs12107202	GCST90043785	3	183572790	T/C	0.17	0.17	0.015	0.016	0.357	123.86
rs114679054	GCST90043785	3	183213216	A/G	0.024	0.024	0.014	0.039	0.717	30.158
rs62287507	GCST90043785	3	184079960	T/C	0.286	0.286	0.014	0.013	0.303	155.966
rs879713	GCST90043785	3	183110863	G/A	0.477	0.477	0.013	0.012	0.303	30.49
rs1553693	GCST90043785	3	183207297	G/A	0.412	0.412	0.012	0.012	0.318	34.155
rs843372	GCST90043785	3	183996213	C/T	0.229	0.229	0.012	0.014	0.396	409.003
rs75549985	GCST90043785	3	183716532	T/C	0.013	0.013	0.012	0.052	0.816	286.631
rs263002	GCST90043785	3	183548217	T/C	0.1	0.1	0.011	0.02	0.566	1042.49
rs115525584	GCST90043785	3	183992049	A/G	0.04	0.04	0.011	0.031	0.717	140.865
rs56084142	GCST90043785	3	183774273	A/G	0.11	0.11	0.011	0.019	0.57	591.578
rs843370	GCST90043785	3	183875822	C/T	0.368	0.368	0.011	0.012	0.385	184.122
rs9824	GCST90043785	3	183977194	A/G	0.228	0.228	0.01	0.014	0.49	99.198
rs115387297	GCST90043785	3	183486196	A/G	0.056	0.056	0.009	0.026	0.724	182.553
rs115506977	GCST90043785	3	183639786	A/G	0.014	0.014	0.009	0.051	0.859	29.766
rs183171446	GCST90043785	3	183458973	T/C	0.017	0.017	0.009	0.047	0.849	74.435
rs6443957	GCST90043785	3	183919818	G/A	0.105	0.105	0.008	0.02	0.672	255.535
rs7628946	GCST90043785	3	183800925	A/G	0.436	0.436	0.007	0.012	0.542	530.179
rs147683133	GCST90043785	3	183192496	T/C	0.061	0.061	0.007	0.025	0.795	50.543
rs57856398	GCST90043785	3	183427301	C/T	0.091	0.091	0.006	0.021	0.769	211.059
rs262985	GCST90043785	3	183435754	T/C	0.077	0.077	0.005	0.022	0.82	107.422
rs9831124	GCST90043785	3	184103410	T/C	0.481	0.481	0.005	0.012	0.686	131.584
rs4859213	GCST90043785	3	183274254	A/G	0.028	0.028	0.005	0.036	0.895	33.429
rs112713154	GCST90043785	3	184124671	C/T	0.301	0.301	0.005	0.013	0.73	35.31
rs139565923	GCST90043785	3	183277666	G/T	0.013	0.013	0.004	0.053	0.937	100.476
rs145896006	GCST90043785	3	183423068	A/G	0.007	0.007	0.004	0.072	0.956	30.94
rs9819868	GCST90043785	3	183304071	A/G	0.238	0.238	0.004	0.014	0.79	90.836
rs73190815	GCST90043785	3	183276923	A/G	0.205	0.205	0.004	0.016	0.811	82.149
rs28520410	GCST90043785	3	183748691	A/G	0.452	0.452	0.004	0.012	0.762	7722.64
rs62287197	GCST90043785	3	183213690	C/T	0.03	0.03	0.002	0.035	0.955	77.071
rs6806523	GCST90043785	3	183930979	T/C	0.194	0.194	0	0.015	0.98	61.344
rs7637137	GCST90043785	3	183226378	A/C	0.308	0.308	0	0.013	0.977	29.831
rs12630383	GCST90043785	3	183634516	T/C	0.315	0.315	0	0.013	0.991	6207.72
rs112725400	GCST90043785	3	183272679	A/G	0.055	0.055	-0.001	0.027	0.974	43.073
rs7434228	GCST90043785	3	183634518	C/T	0.168	0.168	-0.002	0.016	0.89	913.84
rs885838	GCST90043785	3	184096578	G/A	0.495	0.495	-0.002	0.012	0.843	74.422
rs1848524	GCST90043785	3	183130307	A/G	0.02	0.02	-0.003	0.043	0.946	35.701
rs62285804	GCST90043785	3	183648085	T/C	0.036	0.036	-0.004	0.032	0.903	300.281
rs13099401	GCST90043785	3	184077557	T/C	0.365	0.365	-0.005	0.013	0.703	200.541
rs7627615	GCST90043785	3	183818416	G/A	0.409	0.409	-0.005	0.012	0.673	1009.54
rs78378377	GCST90043785	3	183813503	G/T	0.025	0.025	-0.006	0.039	0.886	118.274
rs16857674	GCST90043785	3	183207125	A/C	0.066	0.066	-0.006	0.024	0.813	48.833
rs73174065	GCST90043785	3	183391979	G/A	0.09	0.09	-0.006	0.021	0.757	508.945
rs116731467	GCST90043785	3	183993361	A/G	0.027	0.027	-0.008	0.037	0.831	59.821
rs6794101	GCST90043785	3	183173999	G/A	0.286	0.286	-0.009	0.013	0.503	54.282
rs73184954	GCST90043785	3	183086747	G/T	0.077	0.077	-0.009	0.023	0.694	38.153
rs263019	GCST90043785	3	183506444	G/A	0.082	0.082	-0.009	0.022	0.681	281.984
rs12634774	GCST90043785	3	183821694	T/C	0.379	0.379	-0.009	0.012	0.461	62.167
rs6795172	GCST90043785	3	183591282	A/G	0.404	0.404	-0.011	0.012	0.35	1773
rs113087618	GCST90043785	3	183231672	T/C	0.078	0.078	-0.012	0.023	0.605	60.996
rs6776802	GCST90043785	3	183740672	A/G	0.094	0.094	-0.013	0.021	0.53	919.598
rs113788189	GCST90043785	3	183447014	T/C	0.294	0.294	-0.013	0.013	0.326	1130.32
rs3792302	GCST90043785	3	184047930	C/A	0.253	0.253	-0.013	0.014	0.342	160.348
rs60791004	GCST90043785	3	183761215	A/G	0.314	0.314	-0.013	0.013	0.301	992.664
rs12489008	GCST90043785	3	183616868	A/C	0.033	0.033	-0.013	0.034	0.692	170
rs79886161	GCST90043785	3	183959959	T/C	0.083	0.083	-0.016	0.022	0.449	138.15
rs180715817	GCST90043785	3	183948153	G/A	0.027	0.027	-0.017	0.037	0.651	46.687
rs872014	GCST90043785	3	183626962	A/G	0.13	0.13	-0.018	0.018	0.323	966.347
rs62288767	GCST90043785	3	183409567	C/A	0.095	0.095	-0.019	0.021	0.371	705.147
rs939339	GCST90043785	3	183626502	A/G	0.412	0.412	-0.019	0.012	0.125	4300.54
rs3752904	GCST90043785	3	183996068	T/C	0.493	0.493	-0.019	0.012	0.103	219.503
rs76034008	GCST90043785	3	183956888	A/G	0.054	0.054	-0.02	0.027	0.459	44.965
rs150165802	GCST90043785	3	183793008	C/T	0.013	0.013	-0.02	0.054	0.703	48.706
rs4148591	GCST90043785	3	183661334	T/C	0.056	0.056	-0.021	0.026	0.43	418.385
rs140356262	GCST90043785	3	183653008	A/G	0.023	0.023	-0.021	0.04	0.605	210.001
rs150751953	GCST90043785	3	183633853	T/C	0.044	0.044	-0.022	0.029	0.455	870.174
rs142334577	GCST90043785	3	183280775	A/G	0.019	0.019	-0.022	0.044	0.619	30.691
rs6799707	GCST90043785	3	184111753	G/A	0.05	0.05	-0.023	0.027	0.398	49.059
rs34192308	GCST90043785	3	184134335	T/C	0.181	0.181	-0.025	0.016	0.116	55.824
rs116502703	GCST90043785	3	183439652	C/T	0.013	0.013	-0.025	0.052	0.636	57.29
rs78565754	GCST90043785	3	183537370	T/C	0.046	0.046	-0.025	0.029	0.399	303.436
rs9290763	GCST90043785	3	183335322	T/C	0.057	0.057	-0.028	0.026	0.287	77.945
rs17774065	GCST90043785	3	183907879	A/G	0.25	0.25	-0.028	0.014	0.045	167.463
rs139158675	GCST90043785	3	183752259	T/G	0.02	0.02	-0.029	0.043	0.5	242.911
rs112549599	GCST90043785	3	183616615	G/A	0.02	0.02	-0.034	0.042	0.414	184.085
rs112718796	GCST90043785	3	184049385	T/C	0.018	0.018	-0.035	0.045	0.445	112.809
rs58413046	GCST90043785	3	183761142	C/T	0.073	0.073	-0.038	0.023	0.095	800.106
rs74418716	GCST90043785	3	183808688	G/A	0.011	0.011	-0.039	0.058	0.505	62.521
rs189030295	GCST90043785	3	183844604	T/C	0.013	0.013	-0.04	0.054	0.459	79.114
rs11706273	GCST90043785	3	183908982	T/C	0.043	0.043	-0.04	0.029	0.164	39.416
rs181033999	GCST90043785	3	183311899	C/T	0.013	0.013	-0.041	0.053	0.437	76.192
rs138942619	GCST90043785	3	183624958	T/C	0.041	0.041	-0.043	0.03	0.159	598.577
rs71318356	GCST90043785	3	183875419	T/C	0.021	0.021	-0.044	0.041	0.289	173.865
rs79141685	GCST90043785	3	183657637	T/C	0.075	0.075	-0.045	0.023	0.049	1116.85
rs188160699	GCST90043785	3	183432325	C/T	0.014	0.014	-0.045	0.05	0.368	151.984
rs13063766	GCST90043785	3	183994447	T/C	0.029	0.029	-0.047	0.036	0.197	73.069
rs35790301	GCST90043785	3	183187997	G/A	0.013	0.013	-0.047	0.054	0.386	81.798
rs78545471	GCST90043785	3	183497774	A/G	0.013	0.013	-0.05	0.053	0.347	298.371
rs112206659	GCST90043785	3	183774112	G/A	0.014	0.014	-0.055	0.051	0.287	35.172
rs71318325	GCST90043785	3	183257513	G/A	0.021	0.021	-0.056	0.042	0.181	94.661
rs60496486	GCST90043785	3	184021626	T/C	0.028	0.028	-0.058	0.037	0.11	87.146
rs1965454	GCST90043785	3	183624964	T/C	0.03	0.03	-0.059	0.035	0.096	372.576
rs111763942	GCST90043785	3	183858715	C/T	0.029	0.029	-0.059	0.036	0.101	80.558
rs113144687	GCST90043785	3	183804588	A/G	0.035	0.035	-0.061	0.032	0.06	94.646
rs74599857	GCST90043785	3	183110236	A/G	0.041	0.041	-0.063	0.03	0.036	90.611
rs74494968	GCST90043785	3	183720335	A/C	0.012	0.012	-0.069	0.054	0.204	76.321
rs1490497	GCST90043785	3	183834822	C/T	0.032	0.032	-0.07	0.034	0.038	177.53
rs77792557	GCST90043785	3	183686202	G/A	0.012	0.012	-0.071	0.054	0.192	111.18
rs112645873	GCST90043785	3	184126990	A/G	0.026	0.026	-0.072	0.037	0.054	32.975
rs76432604	GCST90043785	3	183747241	C/T	0.009	0.009	-0.072	0.065	0.271	37.665
rs113012922	GCST90043785	3	183817297	C/T	0.001	0.001	-0.078	0.157	0.621	65.899
rs111382637	GCST90043785	3	183617769	T/C	0.005	0.005	-0.079	0.084	0.349	89.193
rs75695899	GCST90043785	3	183258147	T/C	0.01	0.01	-0.097	0.06	0.107	68.681
rs140889350	GCST90043785	3	183663387	G/T	0.005	0.005	-0.149	0.083	0.071	38.086
ABCC6
rs117616571	GCST90043785	16	16639135	C/T	0.062	0.062	0.038	0.025	0.139	132.651
rs8062992	GCST90043785	16	16291099	G/A	0.394	0.394	0.026	0.012	0.033	53.984
rs2007413	GCST90043785	16	16308675	T/C	0.189	0.189	0.023	0.015	0.138	469.865
rs4782114	GCST90043785	16	16633572	A/C	0.069	0.069	0.015	0.024	0.525	110.814
rs12934253	GCST90043785	16	16292323	A/G	0.429	0.429	0.012	0.012	0.339	40.955
rs2283513	GCST90043785	16	16211729	A/G	0.412	0.412	0.005	0.012	0.708	36.441
rs150529	GCST90043785	16	16227531	A/G	0.012	0.012	-0.016	0.055	0.771	45.032
rs2644991	GCST90043785	16	16262903	A/C	0.473	0.473	-0.028	0.012	0.022	33.226
rs79821117	GCST90043785	16	16250356	A/C	0.09	0.09	-0.031	0.021	0.137	50.888
ABCG2
rs114075855	GCST90043785	4	89033341	C/T	0.017	0.017	0.091	0.046	0.046	32.256
rs114556806	GCST90043785	4	89209687	T/C	0.024	0.024	0.082	0.04	0.042	33.631
rs143891741	GCST90043785	4	89152105	A/C	0.012	0.012	0.055	0.055	0.321	41.641
rs187975720	GCST90043785	4	89150287	T/C	0.013	0.013	0.04	0.054	0.46	31.286
rs45555139	GCST90043785	4	89054512	A/G	0.091	0.091	0.04	0.022	0.066	113.338
rs142929199	GCST90043785	4	89113861	G/A	0.017	0.017	0.039	0.047	0.413	38.958
rs2725248	GCST90043785	4	89068007	C/A	0.285	0.285	0.032	0.013	0.016	279.464
rs17732955	GCST90043785	4	89204093	T/C	0.319	0.319	0.031	0.013	0.015	207.99
rs147802255	GCST90043785	4	89169587	T/C	0.239	0.239	0.022	0.015	0.132	266.115
rs79565967	GCST90043785	4	89031991	T/C	0.018	0.018	0.018	0.045	0.687	42.401
rs7686353	GCST90043785	4	89159250	T/C	0.355	0.355	0.012	0.013	0.328	780.83
rs4367138	GCST90043785	4	89107653	G/A	0.373	0.373	0.012	0.013	0.341	188.001
rs13106683	GCST90043785	4	88976097	T/C	0.175	0.175	0.011	0.016	0.503	39.591
rs77197787	GCST90043785	4	89150387	T/C	0.046	0.046	0.01	0.029	0.73	269.945
rs1466480	GCST90043785	4	89070684	A/G	0.082	0.082	-0.001	0.022	0.971	62.727
rs143848875	GCST90043785	4	89178625	C/T	0.053	0.053	-0.005	0.027	0.845	183.955
rs12641788	GCST90043785	4	89222164	C/T	0.087	0.087	-0.009	0.021	0.67	64.459
rs62310613	GCST90043785	4	89084908	T/C	0.032	0.032	-0.01	0.034	0.773	219.971
rs72554040	GCST90043785	4	89152324	A/G	0.047	0.047	-0.013	0.028	0.657	40.529
rs11733577	GCST90043785	4	89174193	C/T	0.26	0.26	-0.016	0.014	0.265	55.983
rs1351441	GCST90043785	4	89167407	C/T	0.105	0.105	-0.021	0.02	0.301	119.723
rs62310614	GCST90043785	4	89085242	A/G	0.107	0.107	-0.028	0.019	0.153	305.375
rs151297142	GCST90043785	4	89105962	T/G	0.018	0.018	-0.032	0.045	0.468	47.266
rs72657985	GCST90043785	4	88882406	C/T	0.066	0.066	-0.044	0.025	0.075	111.695
rs72655787	GCST90043785	4	88761269	A/C	0.029	0.029	-0.049	0.035	0.166	59.348
ABHD12
rs141958585	GCST90043785	20	26150944	G/A	0.01	0.01	0.137	0.059	0.021	30.011
rs143051913	GCST90043785	20	25417130	A/G	0.02	0.02	0.094	0.043	0.028	49.547
rs144716940	GCST90043785	20	25683141	T/C	0.015	0.015	0.024	0.05	0.63	33.355
rs12625157	GCST90043785	20	25345549	A/G	0.257	0.257	0.023	0.014	0.088	454.95
rs816532	GCST90043785	20	26172195	T/C	0.483	0.483	0.023	0.012	0.052	86.274
rs6132909	GCST90043785	20	25948327	G/A	0.16	0.16	0.022	0.016	0.175	252.285
rs117282676	GCST90043785	20	25851248	T/C	0.035	0.035	0.013	0.032	0.698	56.226
rs6050425	GCST90043785	20	25178119	A/G	0.49	0.49	0.011	0.012	0.383	174.191
rs181335390	GCST90043785	20	26311312	A/G	0.032	0.032	0.008	0.035	0.817	30.25
rs151090667	GCST90043785	20	25975756	A/G	0.07	0.07	0.003	0.023	0.9	36.452
rs2150649	GCST90043785	20	24835418	T/C	0.066	0.066	0.002	0.024	0.93	46.172
rs36090194	GCST90043785	20	24942420	T/C	0.081	0.081	0.002	0.022	0.944	42.24
rs181328924	GCST90043785	20	26283043	C/T	0.242	0.242	0.001	0.014	0.922	35.607
rs74173671	GCST90043785	20	25226899	T/C	0.041	0.041	0	0.03	0.988	72.854
rs74173666	GCST90043785	20	25085185	A/C	0.132	0.132	-0.001	0.018	0.965	59.281
rs56291736	GCST90043785	20	25268617	G/A	0.113	0.113	-0.001	0.019	0.948	98.177
rs140545818	GCST90043785	20	25699762	T/C	0.014	0.014	-0.003	0.051	0.951	31.832
rs6076331	GCST90043785	20	25285220	G/T	0.139	0.139	-0.006	0.017	0.726	59.37
rs13039906	GCST90043785	20	25156765	A/G	0.145	0.145	-0.006	0.017	0.711	50.481
rs148374864	GCST90043785	20	25575764	A/C	0.028	0.028	-0.008	0.037	0.83	63.397
rs6050363	GCST90043785	20	25124088	G/A	0.349	0.349	-0.009	0.013	0.493	35.715
rs7261718	GCST90043785	20	25119146	T/C	0.174	0.174	-0.009	0.016	0.571	33.235
rs55732243	GCST90043785	20	25194738	T/C	0.188	0.188	-0.011	0.015	0.494	64.953
rs6050424	GCST90043785	20	25177987	A/G	0.249	0.249	-0.011	0.014	0.421	41.039
rs55779604	GCST90043785	20	25551620	A/C	0.049	0.049	-0.017	0.028	0.535	99.896
rs6083841	GCST90043785	20	25384564	T/C	0.48	0.48	-0.028	0.012	0.02	328.568
rs6076416	GCST90043785	20	26286170	C/T	0.235	0.235	-0.029	0.014	0.042	201.401
rs6083780	GCST90043785	20	25194768	A/G	0.142	0.142	-0.038	0.017	0.029	101.517
rs2424748	GCST90043785	20	25955761	C/T	0.096	0.096	-0.051	0.021	0.015	34.586
rs145313608	GCST90043785	20	24812869	A/G	0.018	0.018	-0.071	0.045	0.115	35.215
ABL2
rs148258229	GCST90043785	1	179463503	G/A	0.016	0.016	0.078	0.047	0.094	51.148
rs144865718	GCST90043785	1	179185963	T/C	0.021	0.021	0.061	0.042	0.144	42.123
rs34535070	GCST90043785	1	179158781	G/A	0.098	0.098	0.034	0.02	0.089	69.093
rs4652342	GCST90043785	1	178969781	T/C	0.201	0.201	0.028	0.015	0.064	58.679
rs72709461	GCST90043785	1	179103834	C/T	0.108	0.108	0.017	0.019	0.391	211.615
rs12733622	GCST90043785	1	179019186	G/A	0.241	0.241	0.003	0.014	0.841	87.247
rs116158067	GCST90043785	1	179133997	T/C	0.02	0.02	-0.011	0.043	0.794	40.294
rs10798647	GCST90043785	1	178976421	G/A	0.478	0.478	-0.012	0.012	0.333	70.308
ACACB
rs145352176	GCST90043785	12	109372267	A/G	0.007	0.007	0.163	0.074	0.027	37.727
rs142266970	GCST90043785	12	109759080	G/A	0.015	0.015	0.08	0.05	0.11	44.529
rs117960705	GCST90043785	12	109645816	G/A	0.014	0.014	0.068	0.052	0.186	32.124
rs73197486	GCST90043785	12	109598909	A/G	0.01	0.01	0.064	0.059	0.278	130.284
rs12304751	GCST90043785	12	109659177	G/A	0.044	0.044	0.063	0.029	0.031	433.371
rs73190617	GCST90043785	12	109727021	A/G	0.022	0.022	0.051	0.041	0.215	88.097
rs246078	GCST90043785	12	109543714	A/G	0.02	0.02	0.05	0.042	0.237	340.846
rs117567274	GCST90043785	12	109885229	T/C	0.071	0.071	0.048	0.023	0.041	61.657
rs78900014	GCST90043785	12	109723897	G/A	0.029	0.029	0.047	0.036	0.184	132.678
rs824997	GCST90043785	12	110155571	T/C	0.145	0.145	0.041	0.017	0.017	132.401
rs142773933	GCST90043785	12	109878669	A/G	0.012	0.012	0.04	0.055	0.462	61.315
rs78763736	GCST90043785	12	109663318	A/G	0.101	0.101	0.035	0.02	0.083	212.875
rs183610547	GCST90043785	12	109830859	T/C	0.02	0.02	0.031	0.042	0.467	66.7
rs190427356	GCST90043785	12	109549391	T/C	0.017	0.017	0.03	0.046	0.514	91.976
rs246086	GCST90043785	12	109559326	A/G	0.07	0.07	0.029	0.023	0.219	1157.19
rs3742027	GCST90043785	12	109670468	T/C	0.102	0.102	0.028	0.02	0.161	243.929
rs78310338	GCST90043785	12	109566643	G/A	0.166	0.166	0.027	0.016	0.092	92.397
rs112634731	GCST90043785	12	109292973	G/A	0.069	0.069	0.026	0.024	0.267	41.654
rs1541597	GCST90043785	12	110044918	T/G	0.2	0.2	0.026	0.015	0.088	91.248
rs12818555	GCST90043785	12	109721571	A/G	0.207	0.207	0.023	0.015	0.113	65.051
rs117645666	GCST90043785	12	109525334	A/G	0.017	0.017	0.023	0.046	0.614	36.789
rs142249742	GCST90043785	12	109346986	G/A	0.119	0.119	0.02	0.019	0.277	37.513
rs79467512	GCST90043785	12	110057189	T/G	0.018	0.018	0.02	0.045	0.663	41.217
rs74193321	GCST90043785	12	109334003	C/T	0.383	0.383	0.018	0.013	0.145	75.03
rs6606695	GCST90043785	12	109599340	G/T	0.39	0.39	0.016	0.012	0.201	1119.14
rs76313605	GCST90043785	12	110125483	G/T	0.03	0.03	0.015	0.035	0.668	31.148
rs73191161	GCST90043785	12	109658191	A/G	0.068	0.068	0.014	0.024	0.544	83.81
rs76977286	GCST90043785	12	109829657	C/T	0.11	0.11	0.014	0.019	0.458	94.279
rs10849923	GCST90043785	12	109450137	C/T	0.362	0.362	0.012	0.013	0.367	84.588
rs76479862	GCST90043785	12	110071748	T/C	0.184	0.184	0.011	0.015	0.466	39.21
rs11066507	GCST90043785	12	109471911	T/C	0.264	0.264	0.011	0.014	0.412	50.342
rs12818314	GCST90043785	12	109644357	A/G	0.337	0.337	0.011	0.013	0.396	1082.2
rs73410945	GCST90043785	12	109274779	T/C	0.091	0.091	0.01	0.021	0.623	32.262
rs4964774	GCST90043785	12	109321871	A/G	0.344	0.344	0.008	0.013	0.546	133.458
rs55741498	GCST90043785	12	109508857	G/A	0.044	0.044	0.007	0.029	0.798	80.493
rs139086943	GCST90043785	12	109879744	T/C	0.026	0.026	0.007	0.038	0.858	41.368
rs759561	GCST90043785	12	109533419	T/C	0.422	0.422	0.006	0.012	0.622	3149.55
rs73195455	GCST90043785	12	109501365	C/A	0.01	0.01	0.006	0.059	0.922	158.574
rs113284863	GCST90043785	12	109695066	A/G	0.056	0.056	0.005	0.026	0.841	107.633
rs2569987	GCST90043785	12	109541171	C/T	0.175	0.175	0.005	0.016	0.749	356.27
rs11609480	GCST90043785	12	110057019	C/T	0.195	0.195	0.005	0.015	0.759	114.55
rs2284684	GCST90043785	12	109686945	A/G	0.186	0.186	0.004	0.015	0.809	546.108
rs2268399	GCST90043785	12	109627416	A/G	0.238	0.238	0.003	0.014	0.855	590.304
rs77282593	GCST90043785	12	109528198	T/C	0.043	0.043	0.002	0.03	0.935	96.578
rs11067704	GCST90043785	12	110090995	T/C	0.053	0.053	0.002	0.027	0.932	38.594
rs2270375	GCST90043785	12	110024541	G/A	0.262	0.262	0.001	0.014	0.919	81.05
rs10775004	GCST90043785	12	109529124	G/A	0.422	0.422	0.001	0.013	0.94	224.227
rs1344540	GCST90043785	12	110161209	A/G	0.432	0.432	0	0.012	0.979	58.348
rs10774628	GCST90043785	12	109683695	G/A	0.415	0.415	0	0.013	0.982	29.936
rs11067390	GCST90043785	12	110032244	T/G	0.033	0.033	0	0.034	0.996	48.642
rs73190700	GCST90043785	12	109816620	A/G	0.068	0.068	0	0.024	0.99	30.903
rs144544664	GCST90043785	12	109322564	A/G	0.033	0.033	-0.001	0.034	0.983	244.647
rs111477421	GCST90043785	12	109638525	G/A	0.042	0.042	-0.001	0.03	0.98	676.489
rs76702034	GCST90043785	12	109652349	G/A	0.059	0.059	-0.003	0.025	0.897	178.731
rs34725387	GCST90043785	12	109872909	T/C	0.073	0.073	-0.004	0.023	0.868	36.096
rs118014788	GCST90043785	12	109611786	T/G	0.028	0.028	-0.004	0.037	0.904	556.053
rs2268388	GCST90043785	12	109643645	A/G	0.132	0.132	-0.005	0.019	0.783	642.009
rs12370035	GCST90043785	12	109727036	C/T	0.435	0.435	-0.007	0.012	0.576	317.811
rs246085	GCST90043785	12	109558197	C/T	0.067	0.067	-0.007	0.024	0.772	329.292
rs73191162	GCST90043785	12	109660598	T/C	0.038	0.038	-0.008	0.032	0.808	204.25
rs747901	GCST90043785	12	109431170	C/T	0.045	0.045	-0.009	0.029	0.762	74.521
rs73413016	GCST90043785	12	109432722	A/G	0.019	0.019	-0.012	0.044	0.784	40.827
rs116942688	GCST90043785	12	109748312	T/C	0.067	0.067	-0.013	0.024	0.604	398.918
rs17848802	GCST90043785	12	109634834	G/A	0.03	0.03	-0.014	0.035	0.692	48.506
rs150651241	GCST90043785	12	109688046	G/A	0.016	0.016	-0.015	0.049	0.753	39.268
rs61934340	GCST90043785	12	109669430	T/C	0.194	0.194	-0.024	0.015	0.112	39.511
rs77569767	GCST90043785	12	109622363	G/A	0.063	0.063	-0.029	0.025	0.259	35.224
rs73197467	GCST90043785	12	109581723	A/G	0.046	0.046	-0.031	0.028	0.276	107.636
rs76271636	GCST90043785	12	109886494	T/C	0.048	0.048	-0.034	0.029	0.237	40.664
rs11609590	GCST90043785	12	109557654	T/C	0.099	0.099	-0.05	0.021	0.016	213.131
rs143408102	GCST90043785	12	109553982	A/G	0.02	0.02	-0.055	0.042	0.196	38.815
rs73191229	GCST90043785	12	108991132	A/G	0.031	0.031	-0.057	0.035	0.108	54.583
rs112545476	GCST90043785	12	109448412	G/A	0.01	0.01	-0.072	0.061	0.235	50.302
ACKR3
rs72990513	GCST90043785	2	237524698	T/C	0.034	0.034	0.078	0.034	0.02	34.735
rs2317643	GCST90043785	2	237464991	C/T	0.072	0.072	0.029	0.023	0.22	54.008
rs76198880	GCST90043785	2	237445682	T/C	0.027	0.027	0.022	0.037	0.563	201.447
rs62189776	GCST90043785	2	237304491	T/C	0.408	0.408	0.012	0.012	0.332	29.844
rs59150836	GCST90043785	2	237358423	T/G	0.223	0.223	0.004	0.014	0.801	57.797
rs1807773	GCST90043785	2	237401796	C/T	0.019	0.019	-0.004	0.045	0.93	34.931
rs73127885	GCST90043785	2	237415291	A/G	0.011	0.011	-0.026	0.057	0.653	74.508
rs13409594	GCST90043785	2	237446978	G/A	0.065	0.065	-0.029	0.024	0.235	311.08
rs56009656	GCST90043785	2	237411242	T/C	0.01	0.01	-0.047	0.061	0.44	51.909
rs6431467	GCST90043785	2	237440052	T/C	0.029	0.029	-0.06	0.036	0.093	100.958
ACP1
rs56378003	GCST90043785	2	318239	G/A	0.383	0.383	0.036	0.012	0.004	33.538
rs75141812	GCST90043785	2	290003	T/C	0.249	0.249	0.032	0.014	0.023	87.423
rs6548219	GCST90043785	2	30762	A/G	0.363	0.363	0.023	0.013	0.071	169.188
rs12714397	GCST90043785	2	23368	A/C	0.259	0.259	0.014	0.014	0.312	126.382
rs10165221	GCST90043785	2	50814	T/C	0.302	0.302	-0.001	0.013	0.935	85.348
rs17041717	GCST90043785	2	193991	C/T	0.209	0.209	-0.004	0.015	0.777	49.779
rs300753	GCST90043785	2	209622	C/T	0.449	0.449	-0.012	0.012	0.32	215.199
rs13400201	GCST90043785	2	320572	T/C	0.051	0.051	-0.016	0.027	0.557	30.263
rs7568630	GCST90043785	2	244239	T/G	0.102	0.102	-0.026	0.02	0.181	39.255
rs9309731	GCST90043785	2	314414	A/G	0.133	0.133	-0.029	0.018	0.095	36.91
rs62117005	GCST90043785	2	349977	A/G	0.068	0.068	-0.03	0.025	0.228	77.641
rs453447	GCST90043785	2	205446	A/C	0.137	0.137	-0.03	0.017	0.085	47.92
rs71437291	GCST90043785	2	256414	A/G	0.044	0.044	-0.042	0.03	0.159	208.651
rs187671824	GCST90043785	2	391190	A/C	0.03	0.03	-0.082	0.035	0.021	53.723
ACP5
rs166974	GCST90043785	19	11827119	C/T	0.004	0.004	0.141	0.099	0.153	40.389
rs77897491	GCST90043785	19	11707334	T/C	0.006	0.006	0.081	0.079	0.301	62.013
rs143186713	GCST90043785	19	11741283	G/A	0.015	0.015	0.076	0.05	0.128	56.83
rs78411970	GCST90043785	19	11836395	C/T	0.016	0.016	0.076	0.048	0.115	196.88
rs35056955	GCST90043785	19	12191213	G/A	0.015	0.015	0.062	0.049	0.207	34.272
rs140164200	GCST90043785	19	12534366	A/G	0.047	0.047	0.05	0.029	0.082	54.438
rs118025262	GCST90043785	19	11823083	T/C	0.01	0.01	0.048	0.06	0.422	45.536
rs139944415	GCST90043785	19	12479385	T/C	0.018	0.018	0.046	0.045	0.306	166.389
rs118107001	GCST90043785	19	11990142	A/G	0.041	0.041	0.044	0.03	0.145	38.227
rs4520944	GCST90043785	19	11614987	A/C	0.029	0.029	0.044	0.036	0.225	89.908
rs145128974	GCST90043785	19	11647870	C/A	0.018	0.018	0.038	0.045	0.391	88.018
rs146400365	GCST90043785	19	11921272	T/C	0.034	0.034	0.033	0.033	0.318	46.229
rs74359185	GCST90043785	19	11523844	G/A	0.047	0.047	0.031	0.029	0.276	82.537
rs142185439	GCST90043785	19	11949895	A/G	0.02	0.02	0.03	0.043	0.473	43.034
rs7253069	GCST90043785	19	11682249	T/C	0.103	0.103	0.03	0.02	0.135	417.517
rs62131153	GCST90043785	19	11556131	T/C	0.048	0.048	0.029	0.028	0.29	43.819
rs145883675	GCST90043785	19	12259581	A/G	0.047	0.047	0.028	0.028	0.328	400.303
rs79859926	GCST90043785	19	11686743	T/C	0.087	0.087	0.027	0.021	0.203	1045.71
rs17002025	GCST90043785	19	12530177	A/G	0.12	0.12	0.024	0.019	0.198	43.541
rs118110078	GCST90043785	19	12410494	C/A	0.167	0.167	0.022	0.016	0.173	128.673
rs693131	GCST90043785	19	11578151	C/T	0.146	0.146	0.021	0.017	0.227	35.87
rs142361960	GCST90043785	19	12241952	A/C	0.031	0.031	0.02	0.035	0.558	39.098
rs116308200	GCST90043785	19	11586856	A/G	0.043	0.043	0.018	0.029	0.537	344.97
rs6511769	GCST90043785	19	12292117	G/A	0.46	0.46	0.018	0.012	0.146	183.328
rs117673751	GCST90043785	19	11598657	G/A	0.033	0.033	0.016	0.034	0.642	85.112
rs72995003	GCST90043785	19	11649289	A/G	0.022	0.022	0.016	0.04	0.7	122.354
rs111279059	GCST90043785	19	12290447	A/G	0.038	0.038	0.013	0.032	0.678	53.996
rs118159575	GCST90043785	19	11696438	G/A	0.03	0.03	0.013	0.035	0.719	104.289
rs147570483	GCST90043785	19	11856142	A/G	0.057	0.057	0.011	0.026	0.668	81.123
rs318699	GCST90043785	19	11501240	A/G	0.362	0.362	0.011	0.013	0.395	38.126
rs4804604	GCST90043785	19	11680634	A/C	0.411	0.411	0.011	0.013	0.386	2614.15
rs311779	GCST90043785	19	11571090	G/A	0.049	0.049	0.011	0.028	0.694	42.714
rs7245860	GCST90043785	19	12514296	T/C	0.043	0.043	0.011	0.03	0.723	32.714
rs279208	GCST90043785	19	11968438	A/G	0.114	0.114	0.01	0.019	0.612	201.992
rs55754226	GCST90043785	19	12121559	A/G	0.061	0.061	0.009	0.025	0.718	52.955
rs79172214	GCST90043785	19	11869136	T/C	0.039	0.039	0.009	0.031	0.776	67.598
rs4804617	GCST90043785	19	11739548	C/T	0.433	0.433	0.009	0.012	0.489	484.597
rs78341426	GCST90043785	19	11656300	A/G	0.008	0.008	0.008	0.069	0.91	36.547
rs145025827	GCST90043785	19	11887824	T/C	0.02	0.02	0.007	0.042	0.865	403.778
rs113278289	GCST90043785	19	11448611	C/T	0.049	0.049	0.007	0.028	0.798	31.432
rs12151062	GCST90043785	19	11710350	T/C	0.205	0.205	0.006	0.015	0.702	1046.96
rs73003167	GCST90043785	19	11791406	A/G	0.019	0.019	0.005	0.044	0.904	56.232
rs151248253	GCST90043785	19	11311774	A/G	0.028	0.028	0.005	0.037	0.893	70.92
rs35757523	GCST90043785	19	12218042	T/C	0.122	0.122	0.004	0.018	0.823	247.672
rs28714142	GCST90043785	19	11771482	A/C	0.372	0.372	0.003	0.012	0.779	110.166
rs72992965	GCST90043785	19	11562041	A/C	0.066	0.066	0.003	0.025	0.897	65.643
rs78804843	GCST90043785	19	11694301	T/C	0.015	0.015	0.001	0.048	0.978	76.85
rs117224236	GCST90043785	19	11679122	G/A	0.027	0.027	0.001	0.037	0.971	149.495
rs2071484	GCST90043785	19	11688460	C/T	0.339	0.339	0.001	0.013	0.966	8663
rs144758171	GCST90043785	19	12150460	A/G	0.058	0.058	0	0.026	0.994	99.381
rs145756297	GCST90043785	19	11690980	C/T	0.03	0.03	-0.002	0.035	0.965	1049.87
rs10403711	GCST90043785	19	11670122	T/G	0.042	0.042	-0.002	0.03	0.954	52.533
rs4804649	GCST90043785	19	11972600	C/T	0.09	0.09	-0.002	0.021	0.929	36.106
rs286272	GCST90043785	19	11822129	A/G	0.406	0.406	-0.002	0.012	0.87	1491.49
rs12609292	GCST90043785	19	11662672	T/G	0.323	0.323	-0.002	0.013	0.872	323.368
rs7251202	GCST90043785	19	11870534	T/C	0.299	0.299	-0.003	0.013	0.84	398.267
rs62109834	GCST90043785	19	12306975	A/G	0.241	0.241	-0.003	0.014	0.835	259.868
rs10408418	GCST90043785	19	11998179	G/A	0.016	0.016	-0.003	0.047	0.949	38.022
rs11085788	GCST90043785	19	11749266	G/A	0.217	0.217	-0.003	0.014	0.826	2307.99
rs74181603	GCST90043785	19	11741320	A/C	0.114	0.114	-0.005	0.019	0.792	549.357
rs73498702	GCST90043785	19	11813181	C/T	0.202	0.202	-0.005	0.015	0.737	1604.17
rs4804608	GCST90043785	19	11719982	C/A	0.262	0.262	-0.005	0.014	0.705	1044.99
rs11668253	GCST90043785	19	12415345	G/T	0.115	0.115	-0.005	0.019	0.776	70.007
rs112096735	GCST90043785	19	11733838	T/G	0.084	0.084	-0.006	0.022	0.787	213.594
rs149642807	GCST90043785	19	11683849	A/G	0.118	0.118	-0.007	0.019	0.716	4041
rs118048815	GCST90043785	19	11710508	A/G	0.039	0.039	-0.008	0.031	0.801	185.5
rs11666533	GCST90043785	19	11864932	C/T	0.114	0.114	-0.008	0.019	0.667	203.679
rs35909449	GCST90043785	19	11752385	G/A	0.021	0.021	-0.008	0.042	0.84	149.416
rs62109821	GCST90043785	19	12215006	T/C	0.11	0.11	-0.008	0.02	0.666	180.532
rs11672145	GCST90043785	19	12500149	G/T	0.299	0.299	-0.009	0.013	0.478	192.922
rs35963942	GCST90043785	19	11682785	T/C	0.246	0.246	-0.009	0.014	0.501	886.692
rs4804178	GCST90043785	19	12476208	G/A	0.245	0.245	-0.01	0.014	0.487	42.96
rs400106	GCST90043785	19	11943697	G/A	0.071	0.071	-0.012	0.023	0.615	106.462
rs10402456	GCST90043785	19	11934130	G/A	0.026	0.026	-0.012	0.038	0.749	38.205
rs111388156	GCST90043785	19	12280942	A/G	0.078	0.078	-0.013	0.023	0.582	52.183
rs72986630	GCST90043785	19	11849736	T/C	0.057	0.057	-0.014	0.026	0.594	255.929
rs279256	GCST90043785	19	12054516	C/A	0.452	0.452	-0.016	0.012	0.185	360.743
rs112354959	GCST90043785	19	11770958	T/C	0.022	0.022	-0.017	0.041	0.682	134.263
rs62113968	GCST90043785	19	12013511	T/C	0.053	0.053	-0.017	0.027	0.52	129.668
rs57164304	GCST90043785	19	11847256	T/C	0.156	0.156	-0.018	0.017	0.302	363.592
rs11557488	GCST90043785	19	11558275	A/G	0.224	0.224	-0.021	0.014	0.152	132.366
rs76815782	GCST90043785	19	11710819	C/T	0.033	0.033	-0.021	0.034	0.544	185.652
rs146559752	GCST90043785	19	11264537	C/A	0.041	0.041	-0.021	0.031	0.485	30.656
rs35633196	GCST90043785	19	11890280	A/G	0.017	0.017	-0.024	0.046	0.607	31.477
rs77938068	GCST90043785	19	12179882	A/G	0.094	0.094	-0.025	0.021	0.227	38.037
rs62110837	GCST90043785	19	11957216	T/G	0.101	0.101	-0.025	0.02	0.218	41.239
rs56264987	GCST90043785	19	12376745	A/G	0.061	0.061	-0.027	0.025	0.283	64.32
rs151266783	GCST90043785	19	11745466	T/C	0.026	0.026	-0.028	0.038	0.47	958.201
rs118153418	GCST90043785	19	12122378	G/A	0.008	0.008	-0.03	0.067	0.66	59.127
rs4804623	GCST90043785	19	11767362	G/A	0.04	0.04	-0.032	0.031	0.297	53.019
rs143102708	GCST90043785	19	12151702	A/G	0.022	0.022	-0.037	0.041	0.364	31.407
rs8113106	GCST90043785	19	12040283	C/T	0.09	0.09	-0.05	0.021	0.016	93.355
rs117779019	GCST90043785	19	12273219	C/T	0.019	0.019	-0.051	0.044	0.249	54.929
rs149420193	GCST90043785	19	11543178	T/C	0.023	0.023	-0.051	0.04	0.199	79.684
rs112444199	GCST90043785	19	12234768	T/C	0.014	0.014	-0.052	0.051	0.303	30.492
rs148855036	GCST90043785	19	12217498	T/C	0.029	0.029	-0.061	0.036	0.086	55.759
rs117666149	GCST90043785	19	11714888	T/C	0.008	0.008	-0.133	0.07	0.057	33.346
ACVR1
rs17191199	GCST90043785	2	158696867	C/A	0.017	0.017	0.069	0.046	0.136	158.086
rs4438436	GCST90043785	2	158750454	G/A	0.097	0.097	0.043	0.02	0.034	121.127
rs6726288	GCST90043785	2	158585869	C/T	0.007	0.007	0.041	0.07	0.561	42.913
rs181764227	GCST90043785	2	158773599	A/G	0.026	0.026	0.037	0.037	0.317	40.226
rs116752723	GCST90043785	2	158757709	A/G	0.036	0.036	0.032	0.032	0.321	61.541
rs2197021	GCST90043785	2	158770834	A/G	0.022	0.022	0.021	0.041	0.611	40.482
rs16842215	GCST90043785	2	158724552	G/T	0.056	0.056	0.017	0.026	0.519	166.663
rs35160507	GCST90043785	2	158752065	T/C	0.075	0.075	0.011	0.023	0.628	427.602
rs7592245	GCST90043785	2	158781237	C/A	0.171	0.171	0.007	0.016	0.67	77.162
rs75034468	GCST90043785	2	158798491	G/T	0.047	0.047	0.006	0.028	0.826	40.985
rs78280826	GCST90043785	2	158809750	T/C	0.07	0.07	0.001	0.023	0.954	85.688
rs6437120	GCST90043785	2	158785150	C/T	0.499	0.499	-0.007	0.012	0.539	33.466
rs115226596	GCST90043785	2	158665258	T/C	0.039	0.039	-0.031	0.032	0.32	34.405
ACVR1B
rs61914044	GCST90043785	12	52349943	T/G	0.04	0.04	0.077	0.031	0.012	112.7
rs148558770	GCST90043785	12	52443629	G/A	0.032	0.032	0.066	0.034	0.055	31.843
rs116976611	GCST90043785	12	52266448	A/G	0.044	0.044	0.027	0.029	0.36	86.129
rs11612312	GCST90043785	12	52349088	C/T	0.2	0.2	0.025	0.015	0.093	347.092
rs73094745	GCST90043785	12	52344444	C/T	0.087	0.087	0.005	0.021	0.807	45.762
rs61913989	GCST90043785	12	52262681	G/A	0.071	0.071	0.001	0.024	0.981	45.665
rs1700159	GCST90043785	12	52305786	C/T	0.228	0.228	-0.009	0.014	0.526	71.328
rs113737357	GCST90043785	12	52390039	G/A	0.045	0.045	-0.009	0.029	0.741	55.643
rs3847860	GCST90043785	12	52287368	C/T	0.201	0.201	-0.01	0.015	0.507	119.952
ACVR1C
rs10164853	GCST90043785	2	158481992	G/A	0.074	0.074	0.038	0.023	0.102	104.171
ACVR2A
rs72618867	GCST90043785	2	147996313	C/T	0.02	0.02	0.091	0.043	0.035	52.856
rs148353841	GCST90043785	2	148372030	C/A	0.012	0.012	0.028	0.055	0.612	33.092
rs71406011	GCST90043785	2	148825144	T/C	0.025	0.025	0.027	0.039	0.479	100.328
rs114543138	GCST90043785	2	148810894	C/T	0.054	0.054	0.025	0.026	0.345	121.493
rs6751837	GCST90043785	2	148387381	T/C	0.283	0.283	0.018	0.014	0.179	104.105
rs79861172	GCST90043785	2	148607438	A/G	0.096	0.096	0.016	0.02	0.422	38.234
rs17219127	GCST90043785	2	148713258	A/G	0.032	0.032	0.013	0.034	0.693	48.403
rs4662550	GCST90043785	2	148512364	G/A	0.291	0.291	0.01	0.013	0.441	106.849
rs182091784	GCST90043785	2	148503623	G/A	0.058	0.058	0.009	0.027	0.749	67.119
rs17675734	GCST90043785	2	148379965	C/A	0.198	0.198	0.006	0.015	0.691	32.37
rs13023729	GCST90043785	2	148601709	A/G	0.125	0.125	0.002	0.018	0.903	250.589
rs2042555	GCST90043785	2	148555489	A/G	0.417	0.417	-0.001	0.012	0.916	242.905
rs6430203	GCST90043785	2	148341839	A/C	0.322	0.322	-0.003	0.013	0.849	43.922
rs11886876	GCST90043785	2	148783807	A/G	0.302	0.302	-0.006	0.013	0.645	790.597
rs4662286	GCST90043785	2	148294818	T/C	0.457	0.457	-0.008	0.012	0.516	40.239
rs62169549	GCST90043785	2	148763610	A/G	0.119	0.119	-0.008	0.019	0.653	75.346
rs1919445	GCST90043785	2	148454344	C/T	0.326	0.326	-0.008	0.013	0.507	286.657
rs7564376	GCST90043785	2	148372817	C/T	0.393	0.393	-0.01	0.013	0.454	107.574
rs75322814	GCST90043785	2	148737283	C/T	0.093	0.093	-0.032	0.021	0.119	37.737
rs143648587	GCST90043785	2	148520579	T/C	0.019	0.019	-0.044	0.044	0.313	54.991
rs75389811	GCST90043785	2	148678551	T/C	0.056	0.056	-0.052	0.026	0.048	70.107
ACVR2B
rs185206204	GCST90043785	3	38552303	G/A	0.02	0.02	0.028	0.043	0.515	53.89
rs9812912	GCST90043785	3	38607229	T/C	0.149	0.149	0.019	0.017	0.279	161.941
rs194709	GCST90043785	3	38354140	A/G	0.323	0.323	0.014	0.013	0.296	31.434
rs12497922	GCST90043785	3	38305141	A/G	0.07	0.07	0.013	0.024	0.57	57.006
rs2268760	GCST90043785	3	38515200	A/G	0.047	0.047	0.013	0.028	0.637	54.609
rs11714074	GCST90043785	3	38643785	T/C	0.233	0.233	0.013	0.014	0.361	99.792
rs11717146	GCST90043785	3	38556802	A/G	0.077	0.077	0.012	0.022	0.581	164.809
rs11129796	GCST90043785	3	38606714	T/C	0.104	0.104	0.011	0.02	0.562	41.338
rs2070989	GCST90043785	3	38437924	C/T	0.062	0.062	0.009	0.025	0.719	155.526
rs503327	GCST90043785	3	38524363	T/C	0.083	0.083	0.007	0.022	0.748	31.661
rs73064859	GCST90043785	3	38378589	A/G	0.03	0.03	0.006	0.035	0.854	47.134
rs151629	GCST90043785	3	38382348	C/A	0.436	0.436	0.005	0.012	0.67	41.468
rs75221584	GCST90043785	3	38493581	T/C	0.121	0.121	0.004	0.018	0.826	51.831
rs7645704	GCST90043785	3	38497081	C/A	0.06	0.06	0.003	0.025	0.91	113.849
rs196372	GCST90043785	3	38432083	A/G	0.437	0.437	0.003	0.012	0.834	234.856
rs7373819	GCST90043785	3	38619312	G/A	0.478	0.478	0.003	0.012	0.839	110.019
rs9845438	GCST90043785	3	38600456	C/A	0.236	0.236	0	0.014	0.985	73.475
rs7625806	GCST90043785	3	38080952	G/T	0.351	0.351	-0.001	0.013	0.96	31.798
rs73064847	GCST90043785	3	38368232	A/C	0.248	0.248	-0.003	0.014	0.835	36.455
rs6797133	GCST90043785	3	38656033	A/G	0.395	0.395	-0.003	0.012	0.779	75.655
rs194705	GCST90043785	3	38356868	T/C	0.328	0.328	-0.005	0.013	0.676	52.673
rs11706270	GCST90043785	3	38548658	G/A	0.102	0.102	-0.011	0.02	0.566	222.809
rs41310757	GCST90043785	3	38591059	A/G	0.082	0.082	-0.013	0.022	0.537	130.617
rs7373930	GCST90043785	3	38454931	A/G	0.333	0.333	-0.014	0.013	0.263	1103.67
rs73070963	GCST90043785	3	38624040	T/C	0.039	0.039	-0.014	0.031	0.644	51.054
rs2298421	GCST90043785	3	38323289	C/T	0.406	0.406	-0.015	0.012	0.232	65.293
rs116059325	GCST90043785	3	38417842	T/C	0.035	0.035	-0.016	0.033	0.623	43.83
rs196381	GCST90043785	3	38412303	T/C	0.155	0.155	-0.018	0.017	0.287	77.553
rs6772948	GCST90043785	3	38615316	T/C	0.142	0.142	-0.023	0.017	0.191	34.626
ACVRL1
rs706824	GCST90043785	12	52319251	G/A	0.271	0.271	0.015	0.013	0.27	485.452
rs2641534	GCST90043785	12	52317973	A/G	0.112	0.112	0.015	0.019	0.443	34.723
rs1566869	GCST90043785	12	52266348	A/G	0.189	0.189	0.014	0.015	0.363	51.426
rs1283170	GCST90043785	12	52423179	A/G	0.315	0.315	0.012	0.013	0.372	40.421
rs11169940	GCST90043785	12	52271684	G/A	0.09	0.09	0.008	0.021	0.691	45.557
rs10876228	GCST90043785	12	52417562	T/C	0.261	0.261	0.008	0.014	0.543	130.366
rs73104736	GCST90043785	12	52421395	A/G	0.2	0.2	0.008	0.015	0.604	51.947
rs34672117	GCST90043785	12	52275071	G/A	0.356	0.356	0.005	0.013	0.698	185.358
rs706821	GCST90043785	12	52317225	G/A	0.358	0.358	0.005	0.013	0.718	297.257
rs771996	GCST90043785	12	52281441	A/G	0.353	0.353	0.002	0.013	0.848	227.587
rs3782480	GCST90043785	12	52305069	T/G	0.112	0.112	0	0.019	0.995	1011.83
rs10876205	GCST90043785	12	52095530	T/G	0.24	0.24	-0.006	0.014	0.697	53.867
rs534592	GCST90043785	12	52227498	T/C	0.39	0.39	-0.009	0.013	0.479	30.874
rs4761835	GCST90043785	12	52291354	C/T	0.488	0.488	-0.013	0.012	0.271	257.81
rs10783491	GCST90043785	12	52492216	T/C	0.248	0.248	-0.02	0.014	0.167	39.005
rs147950249	GCST90043785	12	52404567	T/G	0.016	0.016	-0.036	0.049	0.453	64.385
rs117430547	GCST90043785	12	52317398	T/C	0.044	0.044	-0.04	0.029	0.165	89.897
rs877868	GCST90043785	12	52392217	T/C	0.014	0.014	-0.056	0.051	0.27	33.397
ADAM10
rs59752567	GCST90043785	15	58791416	T/G	0.083	0.083	0.037	0.022	0.093	1551.06
rs1973031	GCST90043785	15	58790549	A/G	0.35	0.35	0.028	0.013	0.026	242.015
rs34738650	GCST90043785	15	59294939	T/C	0.077	0.077	0.028	0.023	0.211	91.719
rs11632618	GCST90043785	15	58724706	A/G	0.07	0.07	0.027	0.023	0.257	450.464
rs72745009	GCST90043785	15	59033022	A/G	0.027	0.027	0.026	0.037	0.48	41.168
rs9646184	GCST90043785	15	59412579	A/C	0.162	0.162	0.02	0.016	0.21	107.219
rs4775048	GCST90043785	15	58748517	C/A	0.103	0.103	0.019	0.02	0.324	930.614
rs12908449	GCST90043785	15	58912581	A/G	0.136	0.136	0.016	0.017	0.368	249.216
rs7162855	GCST90043785	15	58811252	G/T	0.086	0.086	0.015	0.022	0.484	416.141
rs56379250	GCST90043785	15	59005774	G/A	0.087	0.087	0.012	0.021	0.576	36.012
rs3794497	GCST90043785	15	59456569	G/A	0.235	0.235	0.012	0.014	0.4	63.981
rs72743081	GCST90043785	15	58980983	C/A	0.212	0.212	0.009	0.015	0.561	66.052
rs8032140	GCST90043785	15	58963920	C/T	0.275	0.275	0.006	0.013	0.629	161.534
rs34426764	GCST90043785	15	58790490	C/A	0.235	0.235	0.003	0.014	0.856	56.4
rs10152372	GCST90043785	15	58766436	G/A	0.272	0.272	0.002	0.014	0.873	434.738
rs56157397	GCST90043785	15	58939546	A/G	0.014	0.014	0.001	0.05	0.987	37.383
rs6076	GCST90043785	15	58833938	A/G	0.163	0.163	-0.001	0.017	0.96	30.903
rs17269439	GCST90043785	15	59063144	A/C	0.035	0.035	-0.001	0.032	0.975	43.915
rs10152202	GCST90043785	15	58744348	G/T	0.324	0.324	-0.001	0.013	0.934	71.948
rs11071383	GCST90043785	15	58744970	T/C	0.312	0.312	-0.002	0.013	0.876	49.303
rs12914626	GCST90043785	15	58738423	C/T	0.295	0.295	-0.006	0.013	0.657	90.707
rs2955704	GCST90043785	15	59282571	G/A	0.336	0.336	-0.008	0.013	0.549	30.041
rs117320945	GCST90043785	15	59064718	G/T	0.004	0.004	-0.011	0.09	0.905	46.398
rs563186	GCST90043785	15	58736099	A/G	0.298	0.298	-0.024	0.013	0.066	50.265
rs11854898	GCST90043785	15	58790560	A/G	0.145	0.145	-0.026	0.017	0.123	46.004
rs8028759	GCST90043785	15	58812199	C/T	0.322	0.322	-0.027	0.013	0.037	164.379
rs116915182	GCST90043785	15	58771661	C/T	0.009	0.009	-0.031	0.065	0.629	51.274
rs60610792	GCST90043785	15	58765024	G/T	0.324	0.324	-0.034	0.013	0.009	87.565
ADAM17
rs116390438	GCST90043785	2	9760041	C/T	0.016	0.016	0.075	0.047	0.113	29.936
rs2357157	GCST90043785	2	9758217	G/A	0.317	0.317	0.012	0.013	0.36	275.143
rs79817124	GCST90043785	2	9714264	A/G	0.052	0.052	0.01	0.027	0.7	99.876
rs13420578	GCST90043785	2	9705899	G/A	0.274	0.274	0.009	0.013	0.506	522.993
rs114618992	GCST90043785	2	9448444	A/G	0.038	0.038	0.009	0.032	0.783	46.684
rs2715866	GCST90043785	2	9495649	G/A	0.32	0.32	0.008	0.013	0.545	466.433
rs4560084	GCST90043785	2	9528226	T/C	0.105	0.105	0.005	0.02	0.815	250.057
rs76503460	GCST90043785	2	9617748	T/C	0.262	0.262	0.002	0.014	0.885	32.456
rs62117542	GCST90043785	2	9644848	A/G	0.069	0.069	0.002	0.024	0.947	264.126
rs62118762	GCST90043785	2	9480447	A/G	0.275	0.275	0.001	0.014	0.957	177.369
rs72773351	GCST90043785	2	9371709	T/C	0.057	0.057	-0.001	0.026	0.955	60.314
rs142681252	GCST90043785	2	9740791	A/G	0.056	0.056	-0.002	0.026	0.94	30.32
rs4669400	GCST90043785	2	9747480	A/G	0.449	0.449	-0.006	0.012	0.595	209.97
rs6751628	GCST90043785	2	9542159	T/C	0.139	0.139	-0.009	0.018	0.638	208.843
rs10190822	GCST90043785	2	9571655	C/T	0.406	0.406	-0.01	0.012	0.418	973.201
rs11688469	GCST90043785	2	9393561	A/G	0.428	0.428	-0.01	0.012	0.406	284.909
rs149838074	GCST90043785	2	9635913	A/G	0.019	0.019	-0.011	0.044	0.81	109.638
rs6758205	GCST90043785	2	9380338	A/G	0.213	0.213	-0.012	0.015	0.438	52.143
rs2666210	GCST90043785	2	9411168	T/C	0.087	0.087	-0.012	0.021	0.576	74.543
rs62119426	GCST90043785	2	9738884	T/C	0.049	0.049	-0.012	0.028	0.656	105.087
rs66589853	GCST90043785	2	9410733	G/A	0.137	0.137	-0.015	0.018	0.407	33.099
rs72771537	GCST90043785	2	9132834	T/C	0.02	0.02	-0.024	0.042	0.568	40.6
rs181669198	GCST90043785	2	9576849	A/G	0.014	0.014	-0.043	0.051	0.402	36.678
rs79638552	GCST90043785	2	9620747	C/A	0.035	0.035	-0.078	0.033	0.017	40.48
rs78460739	GCST90043785	2	9683854	T/C	0.013	0.013	-0.092	0.053	0.086	38.696
ADAM9
rs13248462	GCST90043785	8	38890655	G/A	0.057	0.057	0.036	0.026	0.162	91.624
rs76467669	GCST90043785	8	38847559	T/G	0.029	0.029	0.022	0.035	0.536	38.838
rs10094307	GCST90043785	8	39069153	G/T	0.476	0.476	0.012	0.012	0.326	149.485
rs12680151	GCST90043785	8	38834943	G/A	0.156	0.156	0.01	0.017	0.535	134.616
rs7840746	GCST90043785	8	38837534	A/G	0.219	0.219	0.002	0.014	0.869	249.765
rs10093975	GCST90043785	8	38855847	C/T	0.405	0.405	-0.001	0.012	0.948	386.231
rs77147621	GCST90043785	8	38859527	G/T	0.13	0.13	-0.016	0.018	0.371	58.12
rs62504407	GCST90043785	8	38811497	T/C	0.233	0.233	-0.02	0.014	0.161	40.107
rs10108531	GCST90043785	8	39399057	C/T	0.072	0.072	-0.036	0.023	0.12	35.708
rs117432407	GCST90043785	8	38965672	G/T	0.048	0.048	-0.046	0.028	0.099	49.787
ADAMTS4
rs112803994	GCST90043785	1	161174935	T/G	0.035	0.035	-0.017	0.033	0.607	34.168
ADK
rs144927068	GCST90043785	10	75681642	A/G	0.016	0.016	0.067	0.047	0.153	34.457
rs12249583	GCST90043785	10	75700637	T/C	0.017	0.017	0.033	0.046	0.47	225.438
rs144641201	GCST90043785	10	75593145	G/T	0.026	0.026	0.03	0.038	0.423	63.866
rs41280410	GCST90043785	10	75526756	T/C	0.07	0.07	0.017	0.024	0.474	160.614
rs4745718	GCST90043785	10	75402788	C/T	0.104	0.104	0.004	0.02	0.857	32.515
rs4745724	GCST90043785	10	75695919	G/A	0.165	0.165	0.004	0.016	0.828	343.796
rs77733275	GCST90043785	10	75574482	A/G	0.017	0.017	0.002	0.046	0.958	381.17
rs7071542	GCST90043785	10	75694591	C/A	0.042	0.042	-0.005	0.03	0.861	50.059
rs56143221	GCST90043785	10	75491213	A/G	0.087	0.087	-0.005	0.021	0.802	78.634
rs77468362	GCST90043785	10	75610774	T/C	0.078	0.078	-0.021	0.022	0.348	327.234
rs147981296	GCST90043785	10	75635369	T/C	0.018	0.018	-0.026	0.045	0.57	514.054
rs2227581	GCST90043785	10	75671875	A/G	0.07	0.07	-0.037	0.024	0.127	60.488
rs4746150	GCST90043785	10	75565935	G/A	0.118	0.118	-0.039	0.019	0.038	99.477
rs188051148	GCST90043785	10	75497832	T/C	0.01	0.01	-0.084	0.06	0.162	40.958
ADM
rs61877016	GCST90043785	11	10019186	A/G	0.032	0.032	0.083	0.034	0.015	128.818
rs185107978	GCST90043785	11	10215191	A/G	0.017	0.017	0.081	0.046	0.081	92.306
rs182650310	GCST90043785	11	10106889	C/T	0.004	0.004	0.057	0.098	0.559	36.506
rs192630032	GCST90043785	11	9899403	C/T	0.013	0.013	0.056	0.053	0.29	34.262
rs139332588	GCST90043785	11	9698357	T/C	0.05	0.05	0.053	0.028	0.057	89.825
rs78399419	GCST90043785	11	10014463	A/G	0.064	0.064	0.052	0.025	0.033	188.447
rs117484041	GCST90043785	11	10072269	G/A	0.01	0.01	0.048	0.061	0.434	55.801
rs139884976	GCST90043785	11	9550957	T/C	0.022	0.022	0.047	0.041	0.262	31.576
rs61876907	GCST90043785	11	9855670	A/G	0.273	0.273	0.042	0.014	0.002	34.577
rs61891788	GCST90043785	11	10366315	C/T	0.098	0.098	0.04	0.02	0.046	302.294
rs10160400	GCST90043785	11	10237906	A/C	0.068	0.068	0.034	0.024	0.149	38.925
rs80110426	GCST90043785	11	10027358	T/C	0.041	0.041	0.032	0.03	0.287	47.233
rs147460615	GCST90043785	11	9879569	A/G	0.017	0.017	0.029	0.046	0.534	57.265
rs2896516	GCST90043785	11	10062082	C/T	0.307	0.307	0.026	0.014	0.052	264.933
rs10500722	GCST90043785	11	10235358	T/G	0.238	0.238	0.026	0.014	0.069	608.974
rs2403308	GCST90043785	11	10392568	T/G	0.506	0.494	0.019	0.012	0.13	75.294
rs181489218	GCST90043785	11	10358014	T/G	0.007	0.007	0.017	0.072	0.809	32.666
rs431480	GCST90043785	11	9750658	T/C	0.495	0.495	0.012	0.012	0.311	37.371
rs61878066	GCST90043785	11	9676436	T/C	0.052	0.052	0.012	0.027	0.671	45.489
rs75874276	GCST90043785	11	10369246	A/C	0.028	0.028	0.011	0.036	0.751	50.291
rs10840259	GCST90043785	11	9578173	T/C	0.393	0.393	0.011	0.013	0.381	52.319
rs12278680	GCST90043785	11	10234930	T/C	0.102	0.102	0.01	0.02	0.599	138.303
rs1562782	GCST90043785	11	10342711	G/A	0.41	0.41	0.008	0.012	0.495	1242.81
rs7111987	GCST90043785	11	10353717	A/G	0.354	0.354	0.002	0.013	0.883	579.828
rs74847924	GCST90043785	11	10269742	T/G	0.055	0.055	0.001	0.027	0.962	186.563
rs61889797	GCST90043785	11	10267755	T/C	0.036	0.036	0.001	0.032	0.974	78.393
rs111471011	GCST90043785	11	10222471	T/C	0.035	0.035	0.001	0.032	0.978	36.499
rs79213491	GCST90043785	11	9886670	T/C	0.042	0.042	0.001	0.03	0.986	34.812
rs10840296	GCST90043785	11	9751780	A/G	0.431	0.431	0	0.012	0.997	139.155
rs61876893	GCST90043785	11	9839522	T/C	0.297	0.297	-0.001	0.013	0.915	164.835
rs78350310	GCST90043785	11	10370119	T/C	0.047	0.047	-0.002	0.028	0.942	70.248
rs3741044	GCST90043785	11	10432370	A/C	0.419	0.419	-0.003	0.012	0.832	32.732
rs116897212	GCST90043785	11	9660750	A/G	0.019	0.019	-0.003	0.044	0.947	41.209
rs79668791	GCST90043785	11	10272208	A/G	0.009	0.009	-0.003	0.062	0.959	34.113
rs7946263	GCST90043785	11	9391467	T/C	0.504	0.496	-0.005	0.012	0.687	48.62
rs117687054	GCST90043785	11	10171496	T/G	0.022	0.022	-0.006	0.041	0.877	29.912
rs10840269	GCST90043785	11	9628802	G/A	0.276	0.276	-0.008	0.013	0.538	37.181
rs12294344	GCST90043785	11	10018844	G/T	0.209	0.209	-0.009	0.015	0.554	492.733
rs12363292	GCST90043785	11	10147968	C/T	0.22	0.22	-0.01	0.014	0.474	642.468
rs4498988	GCST90043785	11	9904389	T/C	0.169	0.169	-0.011	0.016	0.495	265.209
rs149937791	GCST90043785	11	10166415	T/C	0.022	0.022	-0.014	0.041	0.736	55.971
rs11042572	GCST90043785	11	9991353	G/A	0.075	0.075	-0.014	0.023	0.536	60.827
rs113481154	GCST90043785	11	9904171	T/C	0.047	0.047	-0.015	0.029	0.599	97.298
rs11042750	GCST90043785	11	10372959	T/C	0.475	0.475	-0.016	0.012	0.178	38.202
rs117194848	GCST90043785	11	9949783	C/A	0.028	0.028	-0.017	0.036	0.636	114.94
rs4450168	GCST90043785	11	10286755	C/A	0.171	0.171	-0.019	0.016	0.25	330.051
rs7939451	GCST90043785	11	9961079	T/C	0.419	0.419	-0.019	0.012	0.123	1077.95
rs11500792	GCST90043785	11	9956300	T/C	0.052	0.052	-0.019	0.027	0.483	62.983
rs71476869	GCST90043785	11	10423436	G/T	0.195	0.195	-0.022	0.015	0.156	55.777
rs1032550	GCST90043785	11	9813308	C/T	0.244	0.244	-0.022	0.014	0.111	247.236
rs77883822	GCST90043785	11	10086370	G/A	0.02	0.02	-0.029	0.042	0.485	37.173
rs360169	GCST90043785	11	9875519	T/C	0.414	0.414	-0.033	0.012	0.007	310.431
rs7111257	GCST90043785	11	9930813	A/G	0.249	0.249	-0.034	0.014	0.015	76.881
rs76266926	GCST90043785	11	10226754	G/A	0.017	0.017	-0.045	0.046	0.334	37.239
rs117380607	GCST90043785	11	10181163	T/C	0.018	0.018	-0.048	0.045	0.28	35.486
rs4910064	GCST90043785	11	9826755	C/T	0.072	0.072	-0.053	0.024	0.026	35.255
rs76674358	GCST90043785	11	10209920	A/G	0.02	0.02	-0.056	0.042	0.184	46.354
rs79636735	GCST90043785	11	9903076	C/T	0.024	0.024	-0.067	0.04	0.091	42.63
ADORA1
rs74789139	GCST90043785	1	203038366	A/C	0.026	0.026	0.088	0.037	0.019	54.352
rs12143879	GCST90043785	1	203083528	T/G	0.021	0.021	0.08	0.042	0.055	44.783
rs77314658	GCST90043785	1	202983897	T/C	0.041	0.041	0.074	0.031	0.016	33.387
rs140752565	GCST90043785	1	203110962	T/C	0.016	0.016	0.059	0.048	0.225	55.339
rs17508518	GCST90043785	1	203030261	T/C	0.033	0.033	0.053	0.034	0.119	33.113
rs76499133	GCST90043785	1	203189093	T/C	0.046	0.046	0.038	0.029	0.188	215.878
rs115489487	GCST90043785	1	203089719	A/G	0.016	0.016	0.024	0.048	0.624	70.792
rs11585881	GCST90043785	1	203126662	C/T	0.053	0.053	0.022	0.027	0.41	140.973
rs12161235	GCST90043785	1	203035608	T/G	0.09	0.09	0.021	0.021	0.329	62.435
rs10399931	GCST90043785	1	203156080	T/C	0.244	0.244	0.018	0.014	0.203	204.822
rs872129	GCST90043785	1	203169391	G/A	0.085	0.085	0.015	0.022	0.507	30.809
rs3753472	GCST90043785	1	203131533	C/T	0.347	0.347	0.013	0.013	0.31	280.919
rs1845466	GCST90043785	1	203120143	G/T	0.252	0.252	0.011	0.014	0.442	76.119
rs116600348	GCST90043785	1	203077164	G/A	0.071	0.071	0.01	0.023	0.653	112.27
rs138315843	GCST90043785	1	203020454	G/A	0.042	0.042	0.007	0.03	0.807	32.819
rs782807	GCST90043785	1	203007612	T/G	0.207	0.207	0.006	0.015	0.691	47.26
rs66681392	GCST90043785	1	203043179	G/T	0.155	0.155	0.005	0.017	0.77	93.527
rs10920555	GCST90043785	1	203027021	A/G	0.321	0.321	0.005	0.013	0.715	121.114
rs61745017	GCST90043785	1	203054651	A/G	0.032	0.032	0.001	0.035	0.97	47.002
rs4950881	GCST90043785	1	203155055	G/A	0.267	0.267	-0.003	0.014	0.847	418.978
rs76868233	GCST90043785	1	203123178	A/C	0.071	0.071	-0.008	0.023	0.73	100.89
rs60532472	GCST90043785	1	203011480	T/C	0.255	0.255	-0.008	0.014	0.543	65.286
rs3766566	GCST90043785	1	203105355	A/G	0.223	0.223	-0.009	0.014	0.542	399.64
rs2885899	GCST90043785	1	202967055	C/T	0.384	0.384	-0.014	0.013	0.257	58.942
rs61822683	GCST90043785	1	202940589	A/G	0.082	0.082	-0.016	0.022	0.48	52.427
rs17511046	GCST90043785	1	203110045	T/C	0.05	0.05	-0.018	0.028	0.528	505.758
rs79483487	GCST90043785	1	203008236	A/C	0.016	0.016	-0.026	0.048	0.583	87.038
rs45479097	GCST90043785	1	203136318	T/C	0.042	0.042	-0.028	0.031	0.355	49.503
rs77452745	GCST90043785	1	203109402	A/G	0.015	0.015	-0.044	0.048	0.364	181.015
rs57229101	GCST90043785	1	203071897	G/A	0.069	0.069	-0.06	0.024	0.011	783.647
rs77190654	GCST90043785	1	203177311	T/C	0.013	0.013	-0.076	0.053	0.149	104.8
ADORA2A
rs9608256	GCST90043785	22	24631122	G/A	0.37	0.37	0.019	0.012	0.123	66.749
rs11704465	GCST90043785	22	24862597	A/G	0.277	0.277	0.013	0.013	0.343	85.788
rs11704959	GCST90043785	22	24820483	A/C	0.08	0.08	0.012	0.022	0.601	78.429
rs5751826	GCST90043785	22	24646701	G/A	0.519	0.481	0.006	0.012	0.629	96.456
rs34011101	GCST90043785	22	24757534	T/C	0.092	0.092	-0.001	0.021	0.967	32.122
rs4822502	GCST90043785	22	24881781	C/T	0.414	0.414	-0.01	0.012	0.43	299.406
rs2282476	GCST90043785	22	24463564	A/C	0.397	0.397	-0.026	0.012	0.036	73.079
ADORA2B
rs11078338	GCST90043785	17	16210192	T/G	0.02	0.02	0.118	0.042	0.005	122.806
rs117741108	GCST90043785	17	15647207	G/A	0.021	0.021	0.113	0.042	0.007	68.4
rs188969848	GCST90043785	17	15766803	T/G	0.017	0.017	0.089	0.047	0.06	57.794
rs11078324	GCST90043785	17	15928222	C/T	0.025	0.025	0.082	0.038	0.031	37.032
rs11867938	GCST90043785	17	15868184	A/G	0.017	0.017	0.078	0.047	0.1	43.047
rs112754274	GCST90043785	17	15889638	A/G	0.022	0.022	0.056	0.041	0.173	130.526
rs62074188	GCST90043785	17	16232233	G/A	0.016	0.016	0.042	0.048	0.379	60.943
rs72821769	GCST90043785	17	15931693	A/G	0.078	0.078	0.032	0.022	0.151	143.617
rs71358386	GCST90043785	17	15951154	C/T	0.061	0.061	0.026	0.025	0.288	116.407
rs8081547	GCST90043785	17	15868321	T/C	0.259	0.259	0.026	0.014	0.068	599.332
rs78133126	GCST90043785	17	16345753	T/G	0.026	0.026	0.025	0.037	0.502	44.845
rs112242506	GCST90043785	17	15984248	C/A	0.023	0.023	0.02	0.04	0.608	100.272
rs117982001	GCST90043785	17	16041149	A/G	0.023	0.023	0.017	0.04	0.676	90.451
rs117030628	GCST90043785	17	16342343	T/G	0.047	0.047	0.015	0.028	0.584	64.967
rs10221252	GCST90043785	17	16144639	G/A	0.106	0.106	0.015	0.02	0.45	260.215
rs140472168	GCST90043785	17	16103339	C/T	0.018	0.018	0.013	0.045	0.766	46.731
rs117089340	GCST90043785	17	15405657	C/T	0.068	0.068	0.009	0.024	0.699	32.126
rs140622231	GCST90043785	17	16106801	G/T	0.021	0.021	0.008	0.042	0.842	151.103
rs2779188	GCST90043785	17	15840494	T/C	0.201	0.201	0.008	0.016	0.596	183.591
rs7226148	GCST90043785	17	16423388	C/A	0.018	0.018	0.005	0.045	0.908	37.823
rs9913313	GCST90043785	17	15740146	T/C	0.305	0.305	0.003	0.014	0.807	46.889
rs149038043	GCST90043785	17	15768264	C/A	0.077	0.077	0.002	0.023	0.931	93.223
rs9891709	GCST90043785	17	16295950	T/C	0.178	0.178	-0.002	0.016	0.893	118.283
rs117740851	GCST90043785	17	15739699	G/T	0.049	0.049	-0.004	0.028	0.899	40.254
rs76275417	GCST90043785	17	16009915	T/C	0.055	0.055	-0.009	0.026	0.722	164.681
rs72838726	GCST90043785	17	16181246	C/A	0.026	0.026	-0.012	0.038	0.745	65.688
rs12453841	GCST90043785	17	16386845	T/C	0.125	0.125	-0.016	0.018	0.387	91.367
rs140158564	GCST90043785	17	15677195	T/C	0.063	0.063	-0.016	0.025	0.512	55.807
rs8076400	GCST90043785	17	16161841	A/G	0.138	0.138	-0.018	0.018	0.315	328.63
rs112629652	GCST90043785	17	16082912	T/C	0.021	0.021	-0.02	0.042	0.643	31.134
rs11650477	GCST90043785	17	16322149	C/T	0.337	0.337	-0.023	0.013	0.074	316.712
rs117527434	GCST90043785	17	16223256	T/C	0.04	0.04	-0.025	0.03	0.404	51.197
rs758857	GCST90043785	17	15854257	G/A	0.18	0.18	-0.026	0.016	0.099	281.466
rs141316000	GCST90043785	17	16410488	A/G	0.025	0.025	-0.027	0.039	0.476	41.579
rs116847886	GCST90043785	17	15948768	C/T	0.047	0.047	-0.029	0.028	0.308	55.813
rs12948905	GCST90043785	17	16224875	A/C	0.502	0.498	-0.03	0.012	0.014	1033.63
rs187783402	GCST90043785	17	15526176	A/G	0.072	0.072	-0.03	0.023	0.203	30.833
rs142477515	GCST90043785	17	15986887	T/G	0.01	0.01	-0.032	0.059	0.595	39.067
rs191338697	GCST90043785	17	16111951	A/G	0.018	0.018	-0.033	0.045	0.47	38.823
rs56233724	GCST90043785	17	15540081	T/C	0.026	0.026	-0.035	0.038	0.362	29.938
rs78392620	GCST90043785	17	16380725	A/G	0.14	0.14	-0.038	0.017	0.031	65.964
rs142981177	GCST90043785	17	16122620	T/C	0.034	0.034	-0.049	0.033	0.138	71.809
rs118023219	GCST90043785	17	15977214	C/T	0.045	0.045	-0.052	0.029	0.075	176.587
rs117746119	GCST90043785	17	15832406	T/C	0.027	0.027	-0.057	0.037	0.121	37.643
rs141137935	GCST90043785	17	16065811	C/T	0.016	0.016	-0.069	0.048	0.151	110.978
rs146308933	GCST90043785	17	15598684	C/T	0.011	0.011	-0.072	0.059	0.218	35.983
rs148667539	GCST90043785	17	16084016	T/C	0.007	0.007	-0.079	0.074	0.283	29.925
rs188416601	GCST90043785	17	15818826	C/A	0.015	0.015	-0.089	0.05	0.071	59.892
ADRB2
rs145670550	GCST90043785	5	148235423	C/A	0.009	0.009	0.06	0.063	0.343	31.78
rs6580587	GCST90043785	5	148300556	T/C	0.031	0.031	0.056	0.035	0.108	47.406
rs67003124	GCST90043785	5	148232300	G/A	0.061	0.061	0.037	0.025	0.143	56.792
rs2082395	GCST90043785	5	148200600	A/G	0.453	0.453	0.016	0.012	0.177	248.233
rs17108817	GCST90043785	5	148215902	C/T	0.52	0.48	0.012	0.012	0.319	88.24
rs10045453	GCST90043785	5	148176161	T/C	0.229	0.229	-0.017	0.014	0.225	30.367
AGER
rs73396802	GCST90043785	6	32915797	T/C	0.09	0.09	0.018	0.021	0.38	32.929
rs2894222	GCST90043785	6	31462035	A/G	0.475	0.475	0.012	0.012	0.3	42.466
rs2263317	GCST90043785	6	31421358	T/C	0.079	0.079	0.011	0.022	0.612	51
rs542418	GCST90043785	6	31836442	G/A	0.347	0.347	0.01	0.013	0.424	96.194
rs2252937	GCST90043785	6	31461613	C/T	0.159	0.159	0.008	0.016	0.648	34.706
rs429916	GCST90043785	6	32978587	A/C	0.087	0.087	0.005	0.021	0.813	45.167
rs9271378	GCST90043785	6	32587300	A/G	0.509	0.491	-0.01	0.012	0.424	39.068
rs2239707	GCST90043785	6	31525319	C/T	0.322	0.322	-0.013	0.013	0.316	76.013
rs7762909	GCST90043785	6	31321578	A/G	0.335	0.335	-0.016	0.013	0.199	48.949
rs1048709	GCST90043785	6	31914935	A/G	0.198	0.198	-0.021	0.015	0.169	79.916
rs3094006	GCST90043785	6	31461558	T/C	0.282	0.282	-0.022	0.013	0.102	70.526
rs2523572	GCST90043785	6	31329494	C/T	0.354	0.354	-0.025	0.013	0.053	46.931
rs139345337	GCST90043785	6	32790641	C/T	0.032	0.032	-0.025	0.034	0.458	54.105
rs1130386	GCST90043785	6	32632650	C/T	0.37	0.37	-0.026	0.013	0.037	34.872
rs2442721	GCST90043785	6	31320242	C/T	0.386	0.386	-0.029	0.012	0.022	54.07
rs4713555	GCST90043785	6	32575524	T/G	0.266	0.266	-0.034	0.014	0.011	70.379
rs3130062	GCST90043785	6	31525912	C/T	0.056	0.056	-0.063	0.027	0.02	38.24
AGRP
rs75842420	GCST90043785	16	68449102	A/G	0.072	0.072	0.035	0.024	0.139	38.967
rs889414	GCST90043785	16	67490826	A/G	0.043	0.043	0.022	0.03	0.45	226.203
rs138453996	GCST90043785	16	67349478	A/G	0.02	0.02	0.02	0.043	0.637	87.954
rs7185536	GCST90043785	16	67992164	G/A	0.05	0.05	0.004	0.027	0.884	142.693
rs7206600	GCST90043785	16	68361498	T/C	0.023	0.023	0.001	0.04	0.988	40.236
rs28382825	GCST90043785	16	66977115	A/G	0.021	0.021	-0.016	0.042	0.698	59.886
rs34006916	GCST90043785	16	68428844	A/G	0.053	0.053	-0.027	0.027	0.316	77.411
AHR
rs112505876	GCST90043785	7	17535402	C/A	0.016	0.016	0.05	0.048	0.305	64.013
rs17643734	GCST90043785	7	17162882	G/A	0.057	0.057	0.028	0.026	0.27	837.523
rs79802978	GCST90043785	7	17040103	A/G	0.041	0.041	0.027	0.03	0.373	86.419
rs78944616	GCST90043785	7	17097515	A/C	0.017	0.017	0.023	0.047	0.616	173.113
rs1404960	GCST90043785	7	17141595	G/A	0.302	0.302	0.022	0.013	0.101	125.844
rs73680639	GCST90043785	7	17294300	T/G	0.056	0.056	0.018	0.026	0.494	130.563
rs672365	GCST90043785	7	17105122	T/C	0.083	0.083	0.017	0.022	0.44	88.696
rs2237297	GCST90043785	7	17359594	A/G	0.103	0.103	0.01	0.02	0.601	134.417
rs10253101	GCST90043785	7	17308363	A/C	0.209	0.209	0.009	0.015	0.524	64.673
rs73065966	GCST90043785	7	16953375	A/G	0.054	0.054	0.009	0.027	0.747	42.787
rs11763187	GCST90043785	7	17128963	T/C	0.233	0.233	0.007	0.014	0.61	30.696
rs11766104	GCST90043785	7	17192272	T/C	0.162	0.162	0.007	0.016	0.675	184.233
rs1880122	GCST90043785	7	17000615	G/A	0.259	0.259	0.006	0.014	0.654	49.855
rs1375240	GCST90043785	7	17496069	T/C	0.113	0.113	0.006	0.019	0.767	103.047
rs17644994	GCST90043785	7	17219869	T/G	0.064	0.064	0.005	0.025	0.831	311.642
rs62441892	GCST90043785	7	16875500	T/C	0.091	0.091	0.005	0.021	0.813	37.599
rs2190270	GCST90043785	7	16928771	T/C	0.139	0.139	0.005	0.018	0.783	56.496
rs12540199	GCST90043785	7	17006825	G/A	0.093	0.093	0.005	0.021	0.818	37.675
rs866423	GCST90043785	7	17015156	T/C	0.4	0.4	0.004	0.012	0.738	97.176
rs518136	GCST90043785	7	17081157	A/G	0.353	0.353	0.003	0.013	0.788	341.377
rs4001386	GCST90043785	7	17482143	A/G	0.339	0.339	0.002	0.013	0.871	47.646
rs10245590	GCST90043785	7	17131324	C/T	0.193	0.193	0	0.015	0.981	53.097
rs13240861	GCST90043785	7	17006014	A/G	0.262	0.262	0	0.014	0.998	50.74
rs1464907	GCST90043785	7	17199435	A/G	0.375	0.375	-0.003	0.012	0.812	95.109
rs3735251	GCST90043785	7	16921334	C/T	0.145	0.145	-0.003	0.017	0.856	36.711
rs67308002	GCST90043785	7	17114842	A/G	0.192	0.192	-0.004	0.015	0.809	146.516
rs4563783	GCST90043785	7	16955730	T/G	0.228	0.228	-0.006	0.014	0.686	84.949
rs2188795	GCST90043785	7	17306986	C/T	0.287	0.287	-0.006	0.013	0.642	197.965
rs9647973	GCST90043785	7	16924568	G/A	0.382	0.382	-0.006	0.012	0.605	32.542
rs34767310	GCST90043785	7	17043403	T/C	0.248	0.248	-0.007	0.014	0.612	267.323
rs17704807	GCST90043785	7	17515440	C/T	0.408	0.408	-0.007	0.012	0.558	119.12
rs1869413	GCST90043785	7	17430750	C/T	0.258	0.258	-0.01	0.014	0.475	76.549
rs1403792	GCST90043785	7	17081890	A/G	0.067	0.067	-0.01	0.024	0.667	80.864
rs112657294	GCST90043785	7	17128673	T/C	0.12	0.12	-0.012	0.019	0.527	51.541
rs847440	GCST90043785	7	17018432	T/C	0.447	0.447	-0.013	0.012	0.301	136.651
rs1404962	GCST90043785	7	17176784	G/A	0.392	0.392	-0.013	0.012	0.287	87.15
rs11768938	GCST90043785	7	16863920	T/G	0.081	0.081	-0.026	0.022	0.228	29.925
rs143436512	GCST90043785	7	17013508	A/C	0.042	0.042	-0.027	0.03	0.369	62.34
rs11772785	GCST90043785	7	17161429	G/A	0.03	0.03	-0.031	0.035	0.365	33.775
rs113521727	GCST90043785	7	16999585	A/G	0.058	0.058	-0.037	0.026	0.15	40.948
rs139322663	GCST90043785	7	17054104	T/C	0.013	0.013	-0.089	0.052	0.092	41.193
rs73073514	GCST90043785	7	16821164	G/A	0.033	0.033	-0.122	0.034	<0.001	32.042
AKR1A1
rs518365	GCST90043785	1	46010652	G/A	0.434	0.434	-0.004	0.012	0.74	148.757
rs10890324	GCST90043785	1	45791154	G/A	0.27	0.27	-0.007	0.014	0.596	41.065
AKR1B1
rs55832222	GCST90043785	7	134223842	C/T	0.019	0.019	0.128	0.044	0.004	34.715
rs75627053	GCST90043785	7	134152856	T/C	0.026	0.026	0.048	0.037	0.194	35.612
rs74982567	GCST90043785	7	134286674	G/A	0.032	0.032	0.03	0.034	0.383	45.314
rs117198347	GCST90043785	7	134191996	C/T	0.021	0.021	0.022	0.042	0.606	35.023
rs6951767	GCST90043785	7	134083535	G/T	0.436	0.436	0.02	0.012	0.104	147.153
rs11770521	GCST90043785	7	133936251	C/A	0.472	0.472	0.013	0.012	0.271	58.789
rs782053	GCST90043785	7	134118214	T/C	0.214	0.214	0.012	0.015	0.424	100.753
rs4728329	GCST90043785	7	134225827	A/G	0.082	0.082	0.009	0.022	0.686	159.951
rs62466187	GCST90043785	7	134117634	C/T	0.056	0.056	0.008	0.026	0.759	92.371
rs149764477	GCST90043785	7	134211231	T/C	0.025	0.025	0.007	0.039	0.848	51.863
rs11978374	GCST90043785	7	133785637	A/C	0.029	0.029	0.007	0.036	0.849	33.67
rs75068719	GCST90043785	7	133764313	C/A	0.043	0.043	0.006	0.03	0.844	32.492
rs3778828	GCST90043785	7	134225413	A/G	0.191	0.191	0.005	0.015	0.755	206.976
rs7803568	GCST90043785	7	134370518	C/A	0.116	0.116	0.002	0.019	0.933	78.567
rs12669537	GCST90043785	7	134132443	T/C	0.191	0.191	0.002	0.016	0.92	59.45
rs10231103	GCST90043785	7	134047328	T/C	0.34	0.34	0.001	0.013	0.911	208.508
rs782510	GCST90043785	7	134211308	G/T	0.463	0.463	0.001	0.012	0.917	1005.61
rs2347722	GCST90043785	7	134431646	A/C	0.398	0.398	0.001	0.012	0.961	83.463
rs34845444	GCST90043785	7	134381983	T/C	0.35	0.35	-0.001	0.013	0.933	42.583
rs75401036	GCST90043785	7	134287590	A/G	0.025	0.025	-0.003	0.038	0.946	184.357
rs2670232	GCST90043785	7	134130720	G/A	0.432	0.432	-0.005	0.012	0.665	369.441
rs6961467	GCST90043785	7	134115190	T/C	0.162	0.162	-0.006	0.016	0.724	43.091
rs74336050	GCST90043785	7	133460371	C/T	0.085	0.085	-0.006	0.022	0.79	33.464
rs1646700	GCST90043785	7	134044755	G/A	0.42	0.42	-0.006	0.012	0.616	338.587
rs1643053	GCST90043785	7	134025817	A/G	0.33	0.33	-0.01	0.013	0.437	147.724
rs7457999	GCST90043785	7	133748235	C/T	0.241	0.241	-0.01	0.014	0.469	35.998
rs74342727	GCST90043785	7	134022507	A/G	0.063	0.063	-0.011	0.025	0.667	31.076
rs17761994	GCST90043785	7	133843542	G/A	0.06	0.06	-0.011	0.025	0.662	81.964
rs78504666	GCST90043785	7	134159742	A/G	0.021	0.021	-0.012	0.042	0.769	296.928
rs73164807	GCST90043785	7	134122747	C/A	0.075	0.075	-0.012	0.023	0.584	352.785
rs77284408	GCST90043785	7	134384004	A/G	0.141	0.141	-0.014	0.018	0.445	34.499
rs75396611	GCST90043785	7	134070991	T/C	0.016	0.016	-0.014	0.048	0.777	39.198
rs116905099	GCST90043785	7	134205007	T/C	0.019	0.019	-0.015	0.043	0.725	44.895
rs145036017	GCST90043785	7	134305891	G/A	0.017	0.017	-0.017	0.047	0.715	95.515
rs56394056	GCST90043785	7	133708432	A/G	0.05	0.05	-0.018	0.027	0.513	33.286
rs4732037	GCST90043785	7	134227299	G/A	0.493	0.493	-0.022	0.012	0.073	669.173
rs6966285	GCST90043785	7	134298890	G/A	0.366	0.366	-0.022	0.012	0.075	51.108
rs1708415	GCST90043785	7	134123897	T/G	0.229	0.229	-0.023	0.014	0.107	88.251
rs11766218	GCST90043785	7	134303336	A/C	0.083	0.083	-0.024	0.022	0.264	77.986
rs12667801	GCST90043785	7	134036313	G/A	0.238	0.238	-0.025	0.014	0.078	64.035
rs17660462	GCST90043785	7	134133620	G/T	0.233	0.233	-0.026	0.014	0.077	869.291
rs17188118	GCST90043785	7	134142068	C/A	0.108	0.108	-0.034	0.019	0.079	175.212
rs17777296	GCST90043785	7	134322933	T/C	0.034	0.034	-0.035	0.033	0.283	70.06
rs74826448	GCST90043785	7	134350907	A/G	0.042	0.042	-0.041	0.03	0.167	45.169
rs113665798	GCST90043785	7	134229541	T/C	0.054	0.054	-0.044	0.026	0.097	151.006
rs62463005	GCST90043785	7	134039289	A/C	0.098	0.098	-0.044	0.02	0.03	98.422
rs116970713	GCST90043785	7	133914910	G/A	0.046	0.046	-0.054	0.029	0.058	61.327
rs118001548	GCST90043785	7	133922048	A/G	0.035	0.035	-0.054	0.033	0.099	31.737
rs111608589	GCST90043785	7	134282064	A/G	0.017	0.017	-0.081	0.046	0.079	40.391
AKR1C1
rs76753056	GCST90043785	10	4777253	T/C	0.046	0.046	0.062	0.029	0.032	39.115
rs77529416	GCST90043785	10	4895923	C/T	0.072	0.072	0.043	0.023	0.067	99.285
rs4881429	GCST90043785	10	5335339	C/T	0.402	0.402	0.014	0.012	0.252	124.724
rs4880687	GCST90043785	10	4823414	A/G	0.435	0.435	0.012	0.012	0.323	41.281
rs12360243	GCST90043785	10	5024234	T/C	0.22	0.22	0.011	0.015	0.473	59.979
rs2924288	GCST90043785	10	4848537	A/G	0.16	0.16	0.007	0.016	0.677	37.99
rs2104995	GCST90043785	10	5278031	A/G	0.245	0.245	0.005	0.014	0.74	47.674
rs2961585	GCST90043785	10	4880374	T/C	0.032	0.032	-0.003	0.034	0.926	92.049
rs1937878	GCST90043785	10	5117327	T/C	0.456	0.456	-0.005	0.012	0.708	42.897
rs12776076	GCST90043785	10	5342681	G/A	0.071	0.071	-0.009	0.023	0.688	59.425
rs72768271	GCST90043785	10	4810834	A/G	0.053	0.053	-0.013	0.027	0.631	30.605
rs4339941	GCST90043785	10	4884322	C/A	0.046	0.046	-0.027	0.029	0.343	108.931
AKR1C2
rs11252719	GCST90043785	10	4804255	A/G	0.015	0.015	0.104	0.05	0.037	44.545
rs117965276	GCST90043785	10	5195669	G/T	0.006	0.006	0.071	0.076	0.351	72.672
rs11252880	GCST90043785	10	5049652	A/G	0.043	0.043	0.053	0.03	0.077	83.517
rs75334600	GCST90043785	10	5373207	C/A	0.047	0.047	0.042	0.028	0.138	33.498
rs76207412	GCST90043785	10	5024492	A/C	0.014	0.014	0.038	0.051	0.454	29.805
rs142151674	GCST90043785	10	5050250	T/C	0.018	0.018	0.037	0.046	0.421	31.6
rs10904380	GCST90043785	10	5021888	T/C	0.081	0.081	0.034	0.022	0.122	139.328
rs11551177	GCST90043785	10	5138747	G/A	0.06	0.06	0.029	0.026	0.26	36.368
rs11252900	GCST90043785	10	5084728	A/G	0.07	0.07	0.024	0.023	0.314	31.313
rs141643774	GCST90043785	10	5035812	C/T	0.027	0.027	0.021	0.037	0.571	35.823
rs73587799	GCST90043785	10	4834767	A/G	0.11	0.11	0.02	0.019	0.306	40.506
rs2924279	GCST90043785	10	4863093	G/A	0.253	0.253	0.019	0.014	0.168	109.454
rs12245804	GCST90043785	10	5316829	T/C	0.023	0.023	0.017	0.04	0.675	41.342
rs11517324	GCST90043785	10	5060875	G/A	0.195	0.195	0.016	0.016	0.301	203.107
rs10795217	GCST90043785	10	5027267	T/C	0.192	0.192	0.016	0.015	0.291	342.2
rs117243075	GCST90043785	10	5064049	A/G	0.051	0.051	0.015	0.027	0.577	46.382
rs34540171	GCST90043785	10	4996848	T/C	0.04	0.04	0.015	0.03	0.628	31.812
rs7094443	GCST90043785	10	4940163	G/A	0.201	0.201	0.014	0.015	0.337	37.543
rs7068923	GCST90043785	10	5025483	G/T	0.474	0.474	0.014	0.012	0.248	993.936
rs11252866	GCST90043785	10	5030267	T/C	0.077	0.077	0.014	0.023	0.535	101.977
rs10795212	GCST90043785	10	4952086	C/A	0.349	0.349	0.012	0.013	0.351	239.11
rs112734695	GCST90043785	10	4783369	G/T	0.023	0.023	0.012	0.04	0.77	72.751
rs10904388	GCST90043785	10	5049106	C/T	0.276	0.276	0.012	0.014	0.401	262.626
rs117215634	GCST90043785	10	4967921	T/C	0.065	0.065	0.01	0.025	0.672	80.181
rs72769963	GCST90043785	10	4991764	A/G	0.013	0.013	0.009	0.053	0.862	1291.61
rs4491123	GCST90043785	10	4954952	G/A	0.116	0.116	0.009	0.019	0.648	189.074
rs2961610	GCST90043785	10	4835177	T/G	0.47	0.47	0.008	0.012	0.493	171.973
rs3100199	GCST90043785	10	4849899	A/C	0.275	0.275	0.008	0.014	0.547	413.92
rs12412210	GCST90043785	10	4814987	A/G	0.284	0.284	0.008	0.013	0.564	37.044
rs17133587	GCST90043785	10	4809075	A/G	0.195	0.195	0.007	0.016	0.642	51.616
rs11816204	GCST90043785	10	5043328	T/C	0.268	0.268	0.007	0.014	0.591	244.772
rs34280922	GCST90043785	10	5115440	T/C	0.116	0.116	0.006	0.019	0.74	80.006
rs2397987	GCST90043785	10	4847772	G/A	0.286	0.286	0.006	0.013	0.639	379.823
rs11252840	GCST90043785	10	4976097	T/C	0.127	0.127	0.006	0.018	0.756	105.124
rs9702814	GCST90043785	10	4837778	T/C	0.218	0.218	0.005	0.014	0.732	589.443
rs3812663	GCST90043785	10	4974578	G/A	0.084	0.084	0.004	0.022	0.848	102.201
rs4881380	GCST90043785	10	5071699	C/T	0.517	0.483	0.004	0.012	0.732	350.624
rs10795250	GCST90043785	10	5164836	G/A	0.335	0.335	0.004	0.013	0.769	96.452
rs116911347	GCST90043785	10	5023944	T/C	0.024	0.024	0.003	0.039	0.931	46.194
rs4578287	GCST90043785	10	5070736	A/G	0.466	0.466	0.003	0.012	0.79	283.874
rs10795216	GCST90043785	10	5024740	T/C	0.232	0.232	0.003	0.015	0.833	277.354
rs145437343	GCST90043785	10	4849546	A/G	0.019	0.019	0.003	0.044	0.945	586.3
rs4881342	GCST90043785	10	4830354	A/G	0.103	0.103	0.002	0.02	0.912	35.101
rs10904374	GCST90043785	10	4950917	G/A	0.422	0.422	0.002	0.012	0.863	296.824
rs10508288	GCST90043785	10	4781029	G/A	0.418	0.418	0.002	0.012	0.871	42.201
rs34805072	GCST90043785	10	5058482	T/C	0.284	0.284	0.001	0.014	0.95	1343.57
rs2961579	GCST90043785	10	4848757	T/C	0.258	0.258	0	0.014	0.996	87.314
rs11252694	GCST90043785	10	4784070	T/G	0.32	0.32	-0.001	0.013	0.964	42.986
rs12245911	GCST90043785	10	4847511	C/T	0.328	0.328	-0.002	0.013	0.854	247.044
rs61830347	GCST90043785	10	4953264	G/A	0.072	0.072	-0.005	0.024	0.847	57.136
rs1937860	GCST90043785	10	5052471	C/T	0.237	0.237	-0.005	0.014	0.715	202.437
rs150857516	GCST90043785	10	4938461	A/G	0.137	0.137	-0.006	0.018	0.72	88.829
rs61830307	GCST90043785	10	4918591	C/A	0.165	0.165	-0.007	0.016	0.656	47.881
rs7097810	GCST90043785	10	5325154	T/C	0.438	0.438	-0.007	0.012	0.55	64.593
rs11252868	GCST90043785	10	5030956	G/A	0.296	0.296	-0.009	0.014	0.528	221.195
rs313500	GCST90043785	10	4612690	T/C	0.173	0.173	-0.012	0.016	0.469	34.602
rs77514721	GCST90043785	10	4952582	A/G	0.035	0.035	-0.012	0.033	0.701	42.631
rs2398192	GCST90043785	10	5109012	C/T	0.299	0.299	-0.014	0.013	0.291	230.784
rs2123351	GCST90043785	10	4862582	G/A	0.274	0.274	-0.014	0.014	0.298	132.692
rs11252888	GCST90043785	10	5066957	C/T	0.146	0.146	-0.014	0.017	0.393	87.831
rs55788008	GCST90043785	10	4823070	T/C	0.074	0.074	-0.015	0.023	0.525	30.894
rs61856140	GCST90043785	10	5111785	A/G	0.134	0.134	-0.015	0.018	0.419	371.84
rs11252849	GCST90043785	10	5002202	A/G	0.358	0.358	-0.016	0.013	0.208	1167.47
rs72769943	GCST90043785	10	4955775	T/C	0.059	0.059	-0.02	0.026	0.424	51.702
rs9888112	GCST90043785	10	4935482	T/G	0.185	0.185	-0.021	0.015	0.17	1005.38
rs143354375	GCST90043785	10	5034783	G/T	0.024	0.024	-0.023	0.04	0.57	1272.21
rs4880683	GCST90043785	10	4660967	T/G	0.076	0.076	-0.024	0.023	0.288	42.294
rs11595166	GCST90043785	10	4811925	T/C	0.082	0.082	-0.029	0.022	0.19	33.136
rs35308766	GCST90043785	10	5011853	G/T	0.013	0.013	-0.031	0.053	0.556	748.979
rs10904339	GCST90043785	10	4823252	T/C	0.161	0.161	-0.032	0.017	0.054	361.704
rs41305661	GCST90043785	10	5005860	T/G	0.094	0.094	-0.034	0.021	0.098	4457.75
rs77114067	GCST90043785	10	5081562	T/C	0.067	0.067	-0.037	0.024	0.12	58.804
rs147683642	GCST90043785	10	5140429	A/C	0.013	0.013	-0.039	0.053	0.458	133.569
rs17133585	GCST90043785	10	4808645	G/A	0.021	0.021	-0.048	0.042	0.255	56.652
rs71477864	GCST90043785	10	4681175	G/A	0.018	0.018	-0.068	0.045	0.132	180.21
rs140822494	GCST90043785	10	4790712	C/T	0.008	0.008	-0.14	0.066	0.035	95.699
rs146703824	GCST90043785	10	5396742	A/G	0.006	0.006	-0.161	0.081	0.047	46.202
AKR1C3
rs149447514	GCST90043785	10	5103330	T/C	0.012	0.012	0.059	0.056	0.295	73.071
rs55654458	GCST90043785	10	5107388	G/T	0.013	0.013	0.039	0.053	0.46	30.958
rs114488149	GCST90043785	10	5152587	A/G	0.029	0.029	0.039	0.036	0.276	53.34
rs112452791	GCST90043785	10	5319267	G/A	0.025	0.025	0.031	0.038	0.414	90.414
rs17399851	GCST90043785	10	5329803	A/G	0.018	0.018	0.016	0.045	0.713	39.97
rs111537719	GCST90043785	10	5121145	A/G	0.05	0.05	0.014	0.027	0.604	96.802
rs9329315	GCST90043785	10	5148923	A/G	0.241	0.241	0.009	0.014	0.511	193.855
rs3996505	GCST90043785	10	5240993	C/T	0.061	0.061	0.008	0.025	0.743	42.874
rs9423585	GCST90043785	10	5306003	A/G	0.253	0.253	0.008	0.014	0.581	687.754
rs2095368	GCST90043785	10	5316306	A/G	0.075	0.075	0.003	0.023	0.906	88.872
rs11253101	GCST90043785	10	5373077	C/A	0.159	0.159	-0.005	0.016	0.781	71.964
rs7068331	GCST90043785	10	5339330	A/G	0.026	0.026	-0.008	0.038	0.835	66.185
rs1931670	GCST90043785	10	5211850	G/T	0.062	0.062	-0.008	0.025	0.754	65.918
rs74342842	GCST90043785	10	5328031	A/G	0.022	0.022	-0.011	0.041	0.796	55.145
rs4562703	GCST90043785	10	5336842	G/A	0.249	0.249	-0.011	0.014	0.438	57.754
rs17307359	GCST90043785	10	5260859	C/T	0.088	0.088	-0.012	0.021	0.565	57.372
rs4347280	GCST90043785	10	5144635	C/T	0.231	0.231	-0.013	0.014	0.378	137.87
rs17134635	GCST90043785	10	5337743	C/A	0.205	0.205	-0.017	0.015	0.261	1188.36
rs58667374	GCST90043785	10	5352447	A/G	0.044	0.044	-0.02	0.029	0.486	311.261
rs41306310	GCST90043785	10	5140323	T/C	0.064	0.064	-0.022	0.024	0.371	37.736
rs111495161	GCST90043785	10	5149385	T/C	0.018	0.018	-0.025	0.046	0.584	87.595
rs11253061	GCST90043785	10	5277587	A/G	0.049	0.049	-0.039	0.028	0.167	147.7
rs35983920	GCST90043785	10	5148012	T/C	0.02	0.02	-0.041	0.042	0.331	63.457
rs80261696	GCST90043785	10	5115735	T/C	0.017	0.017	-0.054	0.046	0.237	44.858
rs72774290	GCST90043785	10	5300747	T/G	0.008	0.008	-0.058	0.068	0.394	32.006
rs72774292	GCST90043785	10	5303018	A/G	0.041	0.041	-0.075	0.03	0.013	95.309
AKT1
rs113893478	GCST90043785	14	105276644	T/C	0.026	0.026	0.072	0.038	0.059	119.81
rs75980785	GCST90043785	14	105615021	A/G	0.041	0.041	0.057	0.03	0.059	81.213
rs2582526	GCST90043785	14	105385483	G/A	0.365	0.365	0.019	0.013	0.135	36.918
rs2841236	GCST90043785	14	105350355	A/G	0.286	0.286	0.019	0.014	0.173	46.415
rs72702011	GCST90043785	14	105370802	G/A	0.04	0.04	0.016	0.03	0.59	93.308
rs4146327	GCST90043785	14	105636674	A/G	0.097	0.097	0.013	0.02	0.518	79.566
rs10138227	GCST90043785	14	105259706	T/C	0.145	0.145	0.013	0.017	0.459	337.081
rs7143466	GCST90043785	14	105343593	A/G	0.4	0.4	0.012	0.012	0.326	49.365
rs11848899	GCST90043785	14	105248660	T/G	0.143	0.143	0.009	0.018	0.607	174.13
rs11624762	GCST90043785	14	105312935	T/C	0.135	0.135	0.008	0.017	0.653	185.951
rs12050408	GCST90043785	14	105280853	C/T	0.227	0.227	0.003	0.015	0.82	147.054
rs2494747	GCST90043785	14	105258437	G/T	0.383	0.383	0.001	0.012	0.912	914.836
rs2841277	GCST90043785	14	105391005	T/C	0.454	0.454	-0.005	0.012	0.706	84.604
rs2494732	GCST90043785	14	105239192	C/T	0.425	0.425	-0.005	0.012	0.69	166.819
rs118109748	GCST90043785	14	105291862	A/G	0.029	0.029	-0.006	0.036	0.863	64.481
rs73345596	GCST90043785	14	105175387	T/C	0.141	0.141	-0.007	0.017	0.671	58.077
rs7144934	GCST90043785	14	105279202	A/G	0.094	0.094	-0.009	0.021	0.664	50.33
rs80022508	GCST90043785	14	105182891	A/G	0.05	0.05	-0.01	0.027	0.72	77.652
rs3809455	GCST90043785	14	105173831	T/G	0.035	0.035	-0.012	0.033	0.722	44.116
rs34050645	GCST90043785	14	105315119	T/C	0.062	0.062	-0.013	0.025	0.614	31.34
rs72703887	GCST90043785	14	105527735	T/C	0.09	0.09	-0.016	0.021	0.453	48.219
rs4983387	GCST90043785	14	105268228	G/A	0.1	0.1	-0.02	0.02	0.324	219.609
rs2494738	GCST90043785	14	105246686	A/G	0.071	0.071	-0.023	0.023	0.33	29.842
rs7157574	GCST90043785	14	105171847	A/G	0.243	0.243	-0.024	0.014	0.083	32.511
rs72700137	GCST90043785	14	105322458	C/T	0.012	0.012	-0.036	0.056	0.526	38.763
rs12432267	GCST90043785	14	105249233	C/T	0.018	0.018	-0.075	0.045	0.098	36.429
AKT2
rs150930621	GCST90043785	19	40807010	T/C	0.015	0.015	0.024	0.05	0.635	38.8
AKT3
rs144872229	GCST90043785	1	243979132	C/T	0.069	0.069	0.015	0.024	0.517	55.345
rs10927035	GCST90043785	1	243703982	C/T	0.35	0.35	0.009	0.013	0.475	44.316
rs67027895	GCST90043785	1	243667216	T/C	0.221	0.221	-0.001	0.014	0.969	147.505
rs73117478	GCST90043785	1	244014490	A/C	0.104	0.104	-0.01	0.02	0.609	108.435
rs10927024	GCST90043785	1	243630145	A/G	0.128	0.128	-0.014	0.018	0.45	38.264
rs2997490	GCST90043785	1	243614180	C/T	0.27	0.27	-0.021	0.014	0.126	35.919
rs10927195	GCST90043785	1	244488871	A/G	0.137	0.137	-0.021	0.018	0.23	38.321
rs77891117	GCST90043785	1	243947308	G/A	0.079	0.079	-0.027	0.022	0.228	35.155
ALCAM
rs112873074	GCST90043785	3	104832923	T/C	0.004	0.004	0.156	0.099	0.115	56.999
rs13071531	GCST90043785	3	105203662	A/G	0.013	0.013	0.101	0.053	0.055	49.598
rs78761191	GCST90043785	3	105299699	A/C	0.019	0.019	0.087	0.044	0.047	153.517
rs151020260	GCST90043785	3	105170986	A/G	0.011	0.011	0.073	0.057	0.195	48.726
rs115155452	GCST90043785	3	105234501	G/A	0.022	0.022	0.054	0.041	0.195	164.527
rs55985084	GCST90043785	3	104721343	T/G	0.071	0.071	0.054	0.023	0.021	30.158
rs114634783	GCST90043785	3	104642606	G/A	0.012	0.012	0.05	0.055	0.36	36.542
rs138258498	GCST90043785	3	104959444	G/A	0.013	0.013	0.049	0.052	0.349	63.508
rs74582920	GCST90043785	3	105654245	T/C	0.01	0.01	0.049	0.059	0.411	60.177
rs114585781	GCST90043785	3	104999433	T/G	0.052	0.052	0.048	0.028	0.085	34.969
rs13078409	GCST90043785	3	105104293	G/A	0.029	0.029	0.041	0.036	0.255	130.768
rs3890815	GCST90043785	3	104967990	T/C	0.14	0.14	0.039	0.017	0.025	89.374
rs79694834	GCST90043785	3	104850235	C/T	0.078	0.078	0.039	0.022	0.079	51.028
rs75395889	GCST90043785	3	105196376	T/C	0.035	0.035	0.03	0.033	0.353	287.587
rs9875069	GCST90043785	3	105611381	G/A	0.036	0.036	0.029	0.032	0.36	41.017
rs111259375	GCST90043785	3	105332265	A/C	0.05	0.05	0.029	0.027	0.291	117.397
rs76431650	GCST90043785	3	105039366	A/G	0.021	0.021	0.028	0.042	0.51	134.89
rs67852905	GCST90043785	3	104833007	G/A	0.403	0.403	0.027	0.012	0.028	117.146
rs13081046	GCST90043785	3	105298176	T/C	0.065	0.065	0.027	0.024	0.27	93.474
rs35067598	GCST90043785	3	105221432	G/A	0.056	0.056	0.027	0.026	0.306	145.483
rs74352761	GCST90043785	3	105062194	G/A	0.007	0.007	0.026	0.073	0.724	39.223
rs1541993	GCST90043785	3	104582144	C/A	0.171	0.171	0.025	0.016	0.122	50.751
rs6778668	GCST90043785	3	105301006	G/A	0.238	0.238	0.024	0.014	0.083	97.141
rs142160881	GCST90043785	3	104982132	A/G	0.032	0.032	0.022	0.034	0.521	38.245
rs62262994	GCST90043785	3	105311523	T/G	0.088	0.088	0.02	0.021	0.343	96.665
rs76004022	GCST90043785	3	105084740	C/T	0.024	0.024	0.018	0.039	0.637	753.81
rs4894929	GCST90043785	3	105227621	T/G	0.012	0.012	0.018	0.054	0.733	116.278
rs73175278	GCST90043785	3	105066988	A/C	0.122	0.122	0.017	0.018	0.359	82.367
rs116510740	GCST90043785	3	105487057	C/T	0.029	0.029	0.017	0.035	0.641	32.04
rs73177456	GCST90043785	3	105076941	T/C	0.034	0.034	0.016	0.033	0.621	76.067
rs9870921	GCST90043785	3	105186692	G/A	0.49	0.49	0.016	0.012	0.188	1100.55
rs6793123	GCST90043785	3	105247736	C/A	0.345	0.345	0.015	0.013	0.241	96.456
rs16851097	GCST90043785	3	105092229	T/G	0.218	0.218	0.014	0.015	0.333	1691.52
rs116243877	GCST90043785	3	104956566	A/G	0.041	0.041	0.012	0.03	0.679	63.533
rs35400692	GCST90043785	3	104851385	A/G	0.508	0.492	0.01	0.012	0.389	315.88
rs12639347	GCST90043785	3	104873277	T/C	0.175	0.175	0.01	0.016	0.513	163.094
rs901280	GCST90043785	3	105226511	G/A	0.185	0.185	0.01	0.015	0.513	893.815
rs80046476	GCST90043785	3	105611052	G/A	0.042	0.042	0.01	0.03	0.748	44.379
rs1017915	GCST90043785	3	105221416	A/G	0.202	0.202	0.009	0.015	0.537	2221.82
rs115746479	GCST90043785	3	105742733	A/G	0.028	0.028	0.009	0.037	0.816	30.698
rs10933828	GCST90043785	3	105333455	T/G	0.496	0.496	0.008	0.012	0.509	124.648
rs7636761	GCST90043785	3	105067763	C/T	0.415	0.415	0.007	0.012	0.54	473.622
rs627925	GCST90043785	3	105292234	G/T	0.206	0.206	0.006	0.015	0.685	376.881
rs6437581	GCST90043785	3	105063216	G/A	0.44	0.44	0.005	0.012	0.69	57.59
rs76669163	GCST90043785	3	104857127	T/C	0.176	0.176	0.004	0.016	0.798	108.09
rs6770045	GCST90043785	3	105229911	T/C	0.175	0.175	0.004	0.016	0.811	1871.05
rs884477	GCST90043785	3	104885104	A/G	0.14	0.14	0.001	0.017	0.973	64.459
rs16851083	GCST90043785	3	105072927	A/C	0.475	0.475	-0.001	0.012	0.946	1062.77
rs73181402	GCST90043785	3	105162488	A/G	0.072	0.072	-0.001	0.023	0.963	448.533
rs6788676	GCST90043785	3	104674040	G/A	0.358	0.358	-0.001	0.013	0.926	35.281
rs56309745	GCST90043785	3	104937937	C/A	0.344	0.344	-0.002	0.013	0.897	31.241
rs894933	GCST90043785	3	105338331	T/C	0.366	0.366	-0.002	0.012	0.889	67.03
rs7616103	GCST90043785	3	105305809	G/A	0.415	0.415	-0.002	0.012	0.88	296.651
rs62262154	GCST90043785	3	105072957	T/C	0.162	0.162	-0.002	0.016	0.89	60.778
rs587467	GCST90043785	3	105267541	C/A	0.336	0.336	-0.002	0.013	0.85	200.589
rs144057106	GCST90043785	3	105126346	G/A	0.022	0.022	-0.004	0.041	0.925	40.661
rs6437585	GCST90043785	3	105086085	T/C	0.072	0.072	-0.005	0.023	0.845	1023.34
rs2971376	GCST90043785	3	104973471	A/G	0.399	0.399	-0.006	0.012	0.628	73.984
rs73175485	GCST90043785	3	105292738	C/T	0.06	0.06	-0.007	0.025	0.795	49.444
rs17450051	GCST90043785	3	104619666	G/A	0.094	0.094	-0.007	0.021	0.733	38.925
rs4569688	GCST90043785	3	105323732	G/A	0.211	0.211	-0.009	0.015	0.534	441.209
rs9842772	GCST90043785	3	105253202	G/A	0.143	0.143	-0.018	0.017	0.287	398.616
rs62259041	GCST90043785	3	104628304	A/C	0.073	0.073	-0.02	0.023	0.389	51.297
rs74589443	GCST90043785	3	104800459	C/T	0.017	0.017	-0.022	0.046	0.626	30.705
rs79999886	GCST90043785	3	104875799	C/T	0.035	0.035	-0.023	0.033	0.486	84.137
rs73854324	GCST90043785	3	105259875	G/A	0.05	0.05	-0.024	0.028	0.392	586.049
rs144933613	GCST90043785	3	105046365	A/G	0.072	0.072	-0.024	0.023	0.303	299.689
rs12493929	GCST90043785	3	104909250	C/T	0.022	0.022	-0.024	0.041	0.558	49.084
rs73189029	GCST90043785	3	105202343	T/C	0.182	0.182	-0.027	0.016	0.086	1033.18
rs144456176	GCST90043785	3	104913056	A/G	0.013	0.013	-0.03	0.053	0.566	58.608
rs115498068	GCST90043785	3	105206340	A/G	0.047	0.047	-0.031	0.029	0.277	56.608
rs150119942	GCST90043785	3	105119427	G/A	0.03	0.03	-0.032	0.035	0.357	221.576
rs976454	GCST90043785	3	105334386	A/G	0.04	0.04	-0.034	0.032	0.286	119.364
rs9834384	GCST90043785	3	105165209	C/T	0.03	0.03	-0.041	0.035	0.24	40.48
rs61224228	GCST90043785	3	104985659	C/T	0.044	0.044	-0.043	0.029	0.141	92.933
rs80200667	GCST90043785	3	105449794	C/T	0.011	0.011	-0.049	0.058	0.396	34.08
rs76486927	GCST90043785	3	105367305	A/G	0.027	0.027	-0.052	0.038	0.171	65.28
rs55653703	GCST90043785	3	105256540	T/C	0.018	0.018	-0.055	0.045	0.218	167.231
rs151095863	GCST90043785	3	104702619	A/C	0.011	0.011	-0.063	0.058	0.274	42.427
rs116022996	GCST90043785	3	105013951	G/T	0.023	0.023	-0.067	0.04	0.094	323.322
rs115795310	GCST90043785	3	104949259	C/T	0.005	0.005	-0.068	0.083	0.412	31.383
rs116644850	GCST90043785	3	104991903	C/T	0.009	0.009	-0.079	0.064	0.217	71.274
rs138258271	GCST90043785	3	105330565	T/C	0.01	0.01	-0.087	0.06	0.142	94.965
rs113646777	GCST90043785	3	105133366	T/G	0.019	0.019	-0.097	0.044	0.027	228.633
ALDH1A2
rs8032266	GCST90043785	15	58299101	G/A	0.031	0.031	0.004	0.035	0.903	31.221
ALDH2
rs146320927	GCST90043785	12	112762188	C/T	0.018	0.018	0.065	0.045	0.149	216.125
rs149067188	GCST90043785	12	112007678	A/G	0.01	0.01	0.061	0.061	0.317	49.011
rs117700897	GCST90043785	12	112004796	A/G	0.051	0.051	0.041	0.028	0.139	39.4
rs739484	GCST90043785	12	111630519	T/C	0.115	0.115	0.018	0.019	0.344	45.164
rs10083213	GCST90043785	12	111654363	T/C	0.237	0.237	0.016	0.014	0.264	90.49
rs184801026	GCST90043785	12	111762523	G/T	0.05	0.05	0.013	0.028	0.638	180.795
rs11611847	GCST90043785	12	112647772	C/T	0.074	0.074	0.01	0.023	0.668	45.698
rs3847953	GCST90043785	12	111765464	T/C	0.273	0.273	0.01	0.014	0.484	313.879
rs847892	GCST90043785	12	112141570	A/G	0.324	0.324	0.009	0.013	0.474	1028.28
rs9669131	GCST90043785	12	111835821	C/A	0.209	0.209	0.007	0.015	0.657	45.971
rs2339758	GCST90043785	12	111806966	A/G	0.024	0.024	0.002	0.039	0.965	201.168
rs4766897	GCST90043785	12	112179471	T/C	0.339	0.339	0	0.013	0.978	291.734
rs139891589	GCST90043785	12	111968478	T/C	0.046	0.046	-0.002	0.029	0.938	161.672
rs55843500	GCST90043785	12	112786567	G/A	0.05	0.05	-0.004	0.027	0.896	321.205
rs117600114	GCST90043785	12	112126696	A/C	0.043	0.043	-0.004	0.03	0.9	391.399
rs2078854	GCST90043785	12	111297080	C/A	0.29	0.29	-0.007	0.014	0.597	33.014
rs17627481	GCST90043785	12	111777482	A/G	0.051	0.051	-0.009	0.027	0.739	99.129
rs10744774	GCST90043785	12	112090022	C/A	0.165	0.165	-0.011	0.016	0.506	114.992
rs12297156	GCST90043785	12	111542948	A/G	0.027	0.027	-0.012	0.037	0.743	43.333
rs1001484	GCST90043785	12	111536822	G/A	0.204	0.204	-0.015	0.015	0.327	60.874
rs7297415	GCST90043785	12	112661104	A/G	0.107	0.107	-0.016	0.019	0.405	1116.19
rs1265565	GCST90043785	12	111715197	T/C	0.376	0.376	-0.019	0.012	0.127	54.861
rs145488714	GCST90043785	12	112059359	A/G	0.093	0.093	-0.019	0.021	0.353	1025.86
rs78834294	GCST90043785	12	112783678	A/G	0.012	0.012	-0.033	0.055	0.55	103.018
rs7304705	GCST90043785	12	111438001	G/A	0.078	0.078	-0.035	0.022	0.113	40.033
rs142170016	GCST90043785	12	112027067	T/C	0.071	0.071	-0.052	0.024	0.031	76.829
rs17821235	GCST90043785	12	112643847	C/T	0.044	0.044	-0.07	0.029	0.017	553.352
rs61944364	GCST90043785	12	111777014	T/C	0.014	0.014	-0.095	0.052	0.067	52.154
ALDH3A2
rs11204407	GCST90043785	17	19552719	G/A	0.279	0.279	0.006	0.013	0.647	438.642
rs12453474	GCST90043785	17	19598203	T/C	0.266	0.266	0.004	0.014	0.752	426.124
rs1129696	GCST90043785	17	19481785	G/A	0.103	0.103	0.001	0.021	0.95	50.657
rs2453598	GCST90043785	17	19480221	T/C	0.175	0.175	-0.019	0.016	0.246	90.219
rs118025864	GCST90043785	17	19551095	G/T	0.013	0.013	-0.019	0.054	0.721	30.486
rs4925044	GCST90043785	17	19613357	A/G	0.489	0.489	-0.02	0.012	0.1	42.895
rs75781619	GCST90043785	17	19548146	G/A	0.119	0.119	-0.02	0.018	0.271	150.426
rs72840375	GCST90043785	17	19484358	C/T	0.197	0.197	-0.024	0.015	0.115	45.957
rs75187228	GCST90043785	17	20522930	A/G	0.072	0.072	-0.039	0.023	0.092	41.533
ALDH5A1
rs138072930	GCST90043785	6	24472265	T/C	0.013	0.013	0.09	0.054	0.093	90.554
rs115600404	GCST90043785	6	24143069	A/G	0.024	0.024	0.068	0.039	0.085	180.032
rs9460969	GCST90043785	6	24104856	C/T	0.035	0.035	0.067	0.033	0.041	114.613
rs114089484	GCST90043785	6	25121497	C/T	0.044	0.044	0.054	0.029	0.065	34.434
rs116478188	GCST90043785	6	24498036	A/G	0.029	0.029	0.05	0.036	0.162	32.849
rs143486823	GCST90043785	6	24468686	A/G	0.005	0.005	0.049	0.089	0.579	35.684
rs73394032	GCST90043785	6	24235420	T/G	0.078	0.078	0.042	0.022	0.059	35.362
rs62401885	GCST90043785	6	24398185	A/G	0.101	0.101	0.038	0.02	0.055	83.704
rs807532	GCST90043785	6	24549668	T/C	0.077	0.077	0.038	0.022	0.089	37.896
rs115758726	GCST90043785	6	24454910	G/A	0.036	0.036	0.037	0.032	0.252	445.14
rs79634866	GCST90043785	6	24461096	C/T	0.031	0.031	0.037	0.034	0.285	87.696
rs2760180	GCST90043785	6	24549540	A/C	0.026	0.026	0.035	0.038	0.347	267.906
rs75359737	GCST90043785	6	24350002	C/T	0.032	0.032	0.035	0.034	0.309	208.051
rs793715	GCST90043785	6	24445131	T/C	0.042	0.042	0.035	0.03	0.251	95.008
rs6913594	GCST90043785	6	24895936	T/C	0.045	0.045	0.034	0.029	0.248	58.801
rs191292838	GCST90043785	6	24017445	G/A	0.014	0.014	0.033	0.051	0.511	30.228
rs189747503	GCST90043785	6	24769837	T/C	0.067	0.067	0.033	0.024	0.173	65.27
rs55782447	GCST90043785	6	24509569	T/C	0.052	0.052	0.032	0.027	0.229	45.49
rs79845137	GCST90043785	6	24737960	G/A	0.028	0.028	0.031	0.036	0.401	223.567
rs11753038	GCST90043785	6	24453197	T/C	0.042	0.042	0.028	0.03	0.343	70.718
rs9379679	GCST90043785	6	24651604	T/C	0.038	0.038	0.028	0.031	0.376	167.997
rs17588579	GCST90043785	6	24001619	A/G	0.078	0.078	0.027	0.023	0.225	40.909
rs140624426	GCST90043785	6	24467685	A/G	0.017	0.017	0.027	0.046	0.558	58.214
rs2817247	GCST90043785	6	24472423	A/G	0.101	0.101	0.026	0.02	0.183	207.936
rs12523750	GCST90043785	6	24399680	A/G	0.256	0.256	0.022	0.014	0.11	939.482
rs17373803	GCST90043785	6	24481175	T/C	0.017	0.017	0.021	0.046	0.654	157.267
rs9348630	GCST90043785	6	24071677	A/G	0.096	0.096	0.017	0.02	0.412	54.369
rs57470320	GCST90043785	6	24396432	A/G	0.037	0.037	0.013	0.032	0.674	62.227
rs807704	GCST90043785	6	24300846	G/A	0.063	0.063	0.013	0.025	0.607	73.908
rs72834964	GCST90043785	6	24526366	C/T	0.119	0.119	0.012	0.019	0.525	817.309
rs9460955	GCST90043785	6	24025348	G/A	0.264	0.264	0.012	0.014	0.391	62.52
rs807524	GCST90043785	6	24570886	T/G	0.171	0.171	0.011	0.016	0.476	60.127
rs73728140	GCST90043785	6	24507003	G/A	0.029	0.029	0.011	0.036	0.767	179.768
rs6938792	GCST90043785	6	24203535	A/C	0.163	0.163	0.01	0.016	0.525	60.83
rs793834	GCST90043785	6	24234933	A/G	0.236	0.236	0.007	0.014	0.612	35.153
rs9467170	GCST90043785	6	24452754	A/G	0.332	0.332	0.006	0.013	0.627	150.524
rs9467143	GCST90043785	6	24433783	C/T	0.04	0.04	0.006	0.03	0.838	125.992
rs1321819	GCST90043785	6	24403039	A/G	0.286	0.286	0.004	0.013	0.737	440.915
rs2744598	GCST90043785	6	24533157	T/G	0.333	0.333	0.003	0.013	0.803	1067.2
rs4490655	GCST90043785	6	24804299	G/A	0.306	0.306	0.002	0.013	0.849	42.351
rs138320800	GCST90043785	6	24457462	A/C	0.009	0.009	0.001	0.062	0.985	80.802
rs60555264	GCST90043785	6	24699652	A/C	0.064	0.064	0	0.024	0.993	91.012
rs145510429	GCST90043785	6	24433782	A/G	0.09	0.09	-0.001	0.021	0.965	33.9
rs2747674	GCST90043785	6	24917961	A/G	0.377	0.377	-0.002	0.013	0.849	35.99
rs2328820	GCST90043785	6	24394761	T/G	0.331	0.331	-0.005	0.013	0.672	149.089
rs62400830	GCST90043785	6	24774027	A/C	0.063	0.063	-0.007	0.025	0.773	140.498
rs216264	GCST90043785	6	24925659	T/C	0.117	0.117	-0.008	0.019	0.66	30.411
rs699461	GCST90043785	6	24582862	A/G	0.577	0.423	-0.009	0.012	0.438	60.295
rs72830600	GCST90043785	6	24726264	C/T	0.156	0.156	-0.01	0.017	0.559	61.752
rs9461028	GCST90043785	6	24484423	A/G	0.421	0.421	-0.012	0.012	0.318	1055.19
rs13199423	GCST90043785	6	24577310	G/A	0.037	0.037	-0.013	0.033	0.691	52.655
rs807534	GCST90043785	6	24551664	C/T	0.149	0.149	-0.014	0.017	0.409	43.676
rs1533727	GCST90043785	6	24045414	G/T	0.299	0.299	-0.015	0.013	0.24	42.427
rs141014144	GCST90043785	6	24246903	T/C	0.047	0.047	-0.019	0.028	0.495	84.419
rs78244173	GCST90043785	6	24150821	A/G	0.048	0.048	-0.022	0.028	0.443	37.22
rs72830837	GCST90043785	6	24247922	G/A	0.08	0.08	-0.025	0.022	0.258	34.883
rs112939612	GCST90043785	6	24456074	C/A	0.042	0.042	-0.025	0.03	0.393	58.801
rs2753921	GCST90043785	6	24417620	G/A	0.066	0.066	-0.028	0.024	0.247	80.232
rs2793443	GCST90043785	6	24463167	C/T	0.017	0.017	-0.03	0.046	0.52	34.309
rs148716963	GCST90043785	6	24549727	C/T	0.011	0.011	-0.057	0.057	0.315	145.376
rs72833097	GCST90043785	6	24458229	C/A	0.058	0.058	-0.082	0.026	0.001	88.97
rs114358573	GCST90043785	6	24551255	A/G	0.011	0.011	-0.104	0.058	0.07	144.144
ALDH7A1
rs79544459	GCST90043785	5	125912915	C/A	0.02	0.02	0.11	0.042	0.01	162.684
rs113345078	GCST90043785	5	126020058	T/C	0.022	0.022	0.086	0.042	0.039	89.438
rs77388739	GCST90043785	5	126033906	T/C	0.029	0.029	0.049	0.036	0.171	96.896
rs2585205	GCST90043785	5	126664084	G/A	0.04	0.04	0.045	0.031	0.138	51.776
rs76226389	GCST90043785	5	126195566	T/C	0.045	0.045	0.037	0.029	0.198	32.462
rs900641	GCST90043785	5	125931022	G/T	0.098	0.098	0.032	0.02	0.115	662.652
rs7704283	GCST90043785	5	125923978	G/A	0.256	0.256	0.026	0.014	0.064	140.882
rs71586102	GCST90043785	5	125936830	A/G	0.016	0.016	0.024	0.049	0.619	71.311
rs114877261	GCST90043785	5	126030201	C/A	0.007	0.007	0.018	0.074	0.806	65.089
rs115920015	GCST90043785	5	125848546	A/G	0.039	0.039	0.017	0.031	0.591	54.867
rs148217955	GCST90043785	5	125789825	T/C	0.018	0.018	0.017	0.045	0.709	31.968
rs34315243	GCST90043785	5	126053825	G/A	0.196	0.196	0.014	0.015	0.353	80.5
rs10078768	GCST90043785	5	125989489	T/C	0.156	0.156	0.011	0.017	0.499	159.82
rs144282930	GCST90043785	5	125910033	T/C	0.097	0.097	0.011	0.021	0.61	67.276
rs4626334	GCST90043785	5	125897227	C/T	0.233	0.233	0.009	0.014	0.522	64.957
rs62394360	GCST90043785	5	126056656	A/G	0.116	0.116	0.008	0.019	0.656	126.122
rs150596819	GCST90043785	5	126106142	T/C	0.037	0.037	0.008	0.032	0.792	103.71
rs2175359	GCST90043785	5	126086748	G/A	0.383	0.383	0.008	0.012	0.521	40.837
rs57637772	GCST90043785	5	125890269	A/G	0.175	0.175	0.004	0.016	0.801	64.51
rs4836276	GCST90043785	5	125896918	A/C	0.391	0.391	-0.002	0.013	0.864	40.73
rs144272515	GCST90043785	5	125930950	T/C	0.041	0.041	-0.012	0.03	0.684	265.129
ALOX12
rs150523515	GCST90043785	17	6934640	T/C	0.028	0.028	0.044	0.036	0.232	49.191
rs73356740	GCST90043785	17	6865327	T/G	0.088	0.088	0.014	0.021	0.502	40.891
rs8076947	GCST90043785	17	6795648	T/C	0.455	0.455	0.009	0.012	0.452	66.175
rs11078657	GCST90043785	17	6887151	C/T	0.356	0.356	0.006	0.013	0.624	145.424
rs2089454	GCST90043785	17	6819121	C/T	0.341	0.341	0.004	0.013	0.736	172.16
rs76432155	GCST90043785	17	6939083	T/C	0.006	0.006	0.002	0.078	0.977	42.987
rs60945604	GCST90043785	17	6814255	C/A	0.065	0.065	-0.008	0.025	0.741	47.886
rs112316101	GCST90043785	17	6958925	G/A	0.178	0.178	-0.009	0.016	0.578	33.253
rs11571364	GCST90043785	17	6911691	A/G	0.042	0.042	-0.018	0.031	0.549	29.93
ALOX15
rs188900185	GCST90043785	17	4627837	T/C	0.018	0.018	0.058	0.045	0.195	92.748
rs28539426	GCST90043785	17	4615519	C/A	0.066	0.066	0.034	0.024	0.161	37.702
rs79962533	GCST90043785	17	4557860	T/C	0.156	0.156	0.033	0.017	0.046	154.844
rs55670980	GCST90043785	17	4497969	T/C	0.058	0.058	0.032	0.026	0.214	138.939
rs2304973	GCST90043785	17	4642222	A/G	0.076	0.076	0.022	0.023	0.324	50.523
rs142938965	GCST90043785	17	4586728	T/G	0.053	0.053	0.022	0.028	0.425	344.352
rs4790693	GCST90043785	17	4614597	T/C	0.114	0.114	0.018	0.019	0.341	91.26
rs117009157	GCST90043785	17	4604144	C/T	0.032	0.032	0.017	0.034	0.619	37.1
rs1986350	GCST90043785	17	4628553	A/G	0.211	0.211	0.016	0.015	0.276	608.935
rs75395856	GCST90043785	17	4561104	A/G	0.009	0.009	0.015	0.065	0.812	92.744
rs144162180	GCST90043785	17	4564219	T/C	0.056	0.056	0.015	0.026	0.567	33.858
rs4790702	GCST90043785	17	4665454	G/A	0.483	0.483	0.014	0.012	0.253	57.414
rs4239052	GCST90043785	17	4664810	C/T	0.119	0.119	0.009	0.019	0.646	62.698
rs8075412	GCST90043785	17	4631259	T/G	0.124	0.124	0.008	0.019	0.668	66.308
rs34994526	GCST90043785	17	4518502	G/A	0.274	0.274	0.007	0.014	0.626	117.583
rs11568141	GCST90043785	17	4542963	T/C	0.106	0.106	0.006	0.02	0.781	184.128
rs114781964	GCST90043785	17	4528007	G/A	0.053	0.053	0.004	0.027	0.885	593.63
rs4790698	GCST90043785	17	4645994	A/C	0.45	0.45	0.002	0.012	0.846	91.126
rs12150491	GCST90043785	17	4532697	C/T	0.341	0.341	0.002	0.013	0.886	273.895
rs8182325	GCST90043785	17	4544551	T/C	0.122	0.122	0.002	0.019	0.926	876.615
rs7218698	GCST90043785	17	4652936	G/T	0.352	0.352	0.002	0.013	0.892	208.686
rs9903172	GCST90043785	17	4544333	G/A	0.384	0.384	-0.002	0.013	0.889	132.112
rs35773449	GCST90043785	17	4528026	A/G	0.214	0.214	-0.002	0.015	0.876	60.388
rs76960659	GCST90043785	17	4566769	A/G	0.043	0.043	-0.002	0.029	0.933	49.713
rs28365157	GCST90043785	17	4619091	T/C	0.089	0.089	-0.003	0.021	0.881	81.541
rs8076142	GCST90043785	17	4512515	C/T	0.194	0.194	-0.003	0.015	0.829	269.796
rs743646	GCST90043785	17	4536241	C/T	0.118	0.118	-0.004	0.019	0.845	90.516
rs2255888	GCST90043785	17	4545581	C/T	0.251	0.251	-0.004	0.014	0.751	2452.8
rs3826517	GCST90043785	17	4645324	C/T	0.44	0.44	-0.005	0.012	0.703	80.292
rs11657711	GCST90043785	17	4463962	T/C	0.077	0.077	-0.005	0.022	0.809	51.012
rs4790694	GCST90043785	17	4626354	A/C	0.164	0.164	-0.008	0.016	0.628	33.088
rs62064962	GCST90043785	17	4550835	T/C	0.022	0.022	-0.009	0.041	0.834	30.758
rs62064983	GCST90043785	17	4588856	A/G	0.412	0.412	-0.009	0.012	0.47	423.333
rs145890865	GCST90043785	17	4488006	A/C	0.025	0.025	-0.01	0.038	0.797	77.746
rs7221871	GCST90043785	17	4640565	A/G	0.354	0.354	-0.011	0.013	0.382	114.674
rs117317198	GCST90043785	17	4523900	A/G	0.022	0.022	-0.011	0.04	0.779	35.016
rs72824994	GCST90043785	17	4632188	A/G	0.123	0.123	-0.011	0.018	0.535	33.733
rs58209386	GCST90043785	17	4647044	T/C	0.127	0.127	-0.012	0.018	0.506	40.046
rs7224718	GCST90043785	17	4672763	T/C	0.347	0.347	-0.013	0.013	0.297	43.149
rs62066365	GCST90043785	17	4466338	T/C	0.123	0.123	-0.015	0.019	0.43	42.665
rs8069678	GCST90043785	17	4517266	T/C	0.388	0.388	-0.015	0.013	0.227	85.514
rs117945224	GCST90043785	17	4560223	A/G	0.085	0.085	-0.017	0.022	0.427	75.53
rs4790657	GCST90043785	17	4508276	G/T	0.161	0.161	-0.018	0.016	0.277	112.002
rs11078528	GCST90043785	17	4542717	A/G	0.285	0.285	-0.02	0.013	0.132	342.96
rs12449695	GCST90043785	17	4495740	A/G	0.29	0.29	-0.021	0.013	0.119	83.233
rs12450565	GCST90043785	17	4667029	T/C	0.208	0.208	-0.022	0.015	0.14	76.248
rs56376949	GCST90043785	17	4582795	T/G	0.012	0.012	-0.034	0.055	0.535	151.561
rs146174946	GCST90043785	17	4588600	A/C	0.018	0.018	-0.08	0.045	0.076	116.878
ALOX15B
rs150460215	GCST90043785	17	7894003	A/G	0.02	0.02	0.063	0.043	0.148	253.408
rs8071166	GCST90043785	17	7920847	C/T	0.113	0.113	0.029	0.019	0.122	150.41
rs11078716	GCST90043785	17	7820183	T/G	0.405	0.405	0.028	0.012	0.022	98.339
rs9895413	GCST90043785	17	7888100	T/C	0.088	0.088	0.019	0.021	0.381	103.791
rs4792042	GCST90043785	17	7880879	A/G	0.183	0.183	0.017	0.016	0.262	119.815
rs12945025	GCST90043785	17	7888669	T/C	0.041	0.041	0.014	0.03	0.637	60.675
rs11078709	GCST90043785	17	7750232	C/T	0.19	0.19	0.009	0.015	0.542	77.32
rs12943817	GCST90043785	17	7974834	T/C	0.232	0.232	0.002	0.014	0.912	47.224
rs9911432	GCST90043785	17	7962160	A/G	0.477	0.477	0	0.012	0.992	63.123
rs4792145	GCST90043785	17	7947328	A/C	0.507	0.493	-0.01	0.012	0.423	72.758
rs4239111	GCST90043785	17	7811998	T/C	0.16	0.16	-0.019	0.017	0.261	61.303
rs7225751	GCST90043785	17	7862316	C/T	0.041	0.041	-0.033	0.031	0.291	31.085
rs12103521	GCST90043785	17	7920216	A/G	0.35	0.35	-0.037	0.013	0.005	250.983
ALOX5
rs34763590	GCST90043785	10	46145129	T/C	0.012	0.012	0.079	0.056	0.157	32.222
rs35300270	GCST90043785	10	45892260	T/C	0.046	0.046	0.049	0.029	0.089	237.043
rs28395866	GCST90043785	10	45919722	C/T	0.03	0.03	0.044	0.035	0.209	61.371
rs76685745	GCST90043785	10	45706161	A/C	0.025	0.025	0.033	0.039	0.393	38.781
rs147693526	GCST90043785	10	45684437	C/T	0.01	0.01	0.026	0.06	0.659	36.448
rs7903730	GCST90043785	10	45618445	C/T	0.177	0.177	0.026	0.016	0.096	201.311
rs139409903	GCST90043785	10	46092325	T/C	0.025	0.025	0.025	0.038	0.507	491.464
rs1936395	GCST90043785	10	45548029	C/T	0.089	0.089	0.024	0.021	0.245	104.372
rs2303885	GCST90043785	10	45878382	A/G	0.151	0.151	0.02	0.017	0.241	192.964
rs75668658	GCST90043785	10	45489597	A/C	0.013	0.013	0.019	0.052	0.717	32.782
rs1578204	GCST90043785	10	45748614	G/A	0.398	0.398	0.018	0.012	0.156	447.329
rs11239595	GCST90043785	10	46217082	T/G	0.192	0.192	0.017	0.015	0.262	38.47
rs116997198	GCST90043785	10	46063982	T/C	0.011	0.011	0.017	0.057	0.765	36.118
rs12764555	GCST90043785	10	46119372	C/T	0.132	0.132	0.017	0.018	0.347	45.193
rs2242333	GCST90043785	10	45938247	G/T	0.034	0.034	0.012	0.033	0.722	69.776
rs77015715	GCST90043785	10	45537333	T/C	0.028	0.028	0.01	0.036	0.782	271.577
rs12266788	GCST90043785	10	45597761	C/T	0.299	0.299	0.01	0.013	0.46	39.183
rs61855365	GCST90043785	10	45093511	G/A	0.113	0.113	0.009	0.019	0.637	43.965
rs143310971	GCST90043785	10	45412444	T/C	0.008	0.008	0.007	0.066	0.911	31.609
rs112726544	GCST90043785	10	46163835	G/A	0.066	0.066	0.007	0.024	0.778	234.36
rs77517512	GCST90043785	10	46045154	G/A	0.084	0.084	0.005	0.022	0.82	85.27
rs1890739	GCST90043785	10	45754173	C/T	0.441	0.441	0.005	0.012	0.696	85.459
rs79563890	GCST90043785	10	45066629	T/C	0.007	0.007	0.004	0.072	0.951	49.415
rs7081687	GCST90043785	10	46015318	A/G	0.364	0.364	0.003	0.012	0.793	314.289
rs892690	GCST90043785	10	45870688	T/C	0.379	0.379	0.001	0.012	0.953	190.193
rs60086741	GCST90043785	10	45602336	C/T	0.052	0.052	0	0.027	0.997	231.96
rs2000017	GCST90043785	10	45718996	C/A	0.232	0.232	0	0.014	1	161.854
rs111786141	GCST90043785	10	45731012	G/A	0.046	0.046	-0.001	0.029	0.98	42.403
rs61854010	GCST90043785	10	45439491	C/T	0.077	0.077	-0.001	0.023	0.948	44.962
rs74371111	GCST90043785	10	46027420	G/A	0.074	0.074	-0.004	0.023	0.861	350.385
rs76727529	GCST90043785	10	45982134	T/C	0.048	0.048	-0.004	0.028	0.878	54.45
rs71494753	GCST90043785	10	45445736	A/G	0.091	0.091	-0.005	0.021	0.806	36.552
rs2099171	GCST90043785	10	45915941	C/T	0.298	0.298	-0.006	0.013	0.643	705.864
rs12573609	GCST90043785	10	45955177	G/A	0.051	0.051	-0.007	0.027	0.81	63.457
rs76934034	GCST90043785	10	46082985	C/T	0.088	0.088	-0.008	0.021	0.719	46.118
rs4948675	GCST90043785	10	45963830	A/G	0.209	0.209	-0.008	0.015	0.585	60.538
rs11239572	GCST90043785	10	46088061	C/T	0.153	0.153	-0.012	0.017	0.468	55.137
rs4949006	GCST90043785	10	46012620	C/T	0.398	0.398	-0.012	0.013	0.329	719.845
rs144894596	GCST90043785	10	46174544	A/C	0.043	0.043	-0.014	0.03	0.646	276.789
rs117018930	GCST90043785	10	46054833	A/G	0.022	0.022	-0.018	0.041	0.664	37.191
rs1856598	GCST90043785	10	45704659	T/C	0.407	0.407	-0.018	0.012	0.142	205.424
rs78350178	GCST90043785	10	45597935	C/T	0.1	0.1	-0.02	0.02	0.332	55.521
rs116883184	GCST90043785	10	45924887	G/T	0.013	0.013	-0.021	0.053	0.697	36.607
rs7095705	GCST90043785	10	45736788	C/T	0.127	0.127	-0.023	0.018	0.217	35.899
rs61852624	GCST90043785	10	45645494	A/G	0.032	0.032	-0.033	0.035	0.343	198.139
rs71494780	GCST90043785	10	45898149	G/A	0.019	0.019	-0.035	0.043	0.424	144.875
rs118078029	GCST90043785	10	45019980	T/C	0.02	0.02	-0.041	0.043	0.337	117.042
ALOX5AP
rs3809376	GCST90043785	13	31308722	A/C	0.009	0.009	0.067	0.062	0.285	135.546
rs79532715	GCST90043785	13	31382470	C/A	0.013	0.013	0.05	0.053	0.343	30.723
rs17222905	GCST90043785	13	31294536	A/G	0.062	0.062	0.039	0.025	0.12	112.738
rs9508833	GCST90043785	13	31331154	T/C	0.031	0.031	0.033	0.035	0.343	566.318
rs9743326	GCST90043785	13	31351073	A/G	0.038	0.038	0.032	0.031	0.306	35.016
rs9508824	GCST90043785	13	31284933	A/G	0.043	0.043	0.024	0.03	0.417	171.249
rs9315058	GCST90043785	13	31349356	T/C	0.182	0.182	0.024	0.015	0.123	103.908
rs9550373	GCST90043785	13	31309404	A/G	0.053	0.053	0.022	0.027	0.411	117.653
rs117942532	GCST90043785	13	31292811	C/A	0.029	0.029	0.022	0.036	0.543	471.385
rs11839042	GCST90043785	13	31207246	T/G	0.009	0.009	0.016	0.062	0.799	53.949
rs17238694	GCST90043785	13	31314306	T/C	0.035	0.035	0.015	0.032	0.647	34.605
rs17611300	GCST90043785	13	31295438	G/A	0.08	0.08	0.011	0.023	0.625	211.383
rs61947373	GCST90043785	13	31287268	A/G	0.433	0.433	0.009	0.012	0.449	1322.14
rs3742303	GCST90043785	13	31221106	T/C	0.036	0.036	0.007	0.032	0.82	30.847
rs11617748	GCST90043785	13	31222870	G/T	0.463	0.463	0.006	0.012	0.61	467.771
rs2476645	GCST90043785	13	31258063	C/T	0.35	0.35	0.006	0.013	0.644	224.495
rs61947783	GCST90043785	13	31145636	T/C	0.039	0.039	0.006	0.032	0.86	34.024
rs7982514	GCST90043785	13	31134741	A/G	0.04	0.04	0.005	0.031	0.872	30.725
rs9315071	GCST90043785	13	31374286	A/G	0.041	0.041	0.005	0.031	0.874	49.486
rs4503649	GCST90043785	13	31314174	A/G	0.237	0.237	0.004	0.014	0.767	276.151
rs10870645	GCST90043785	13	31386596	G/A	0.264	0.264	0.003	0.014	0.802	35.215
rs9579607	GCST90043785	13	31145248	A/G	0.33	0.33	0.003	0.013	0.825	80.095
rs12859412	GCST90043785	13	31260771	A/G	0.109	0.109	0.003	0.019	0.886	510.967
rs9315048	GCST90043785	13	31327840	T/G	0.234	0.234	0.002	0.014	0.872	1974.2
rs9671125	GCST90043785	13	31324298	T/G	0.372	0.372	0	0.012	0.993	1077.97
rs9315059	GCST90043785	13	31357049	A/G	0.036	0.036	-0.001	0.032	0.978	55.187
rs12019979	GCST90043785	13	31385808	T/C	0.366	0.366	-0.002	0.012	0.842	53.896
rs111932731	GCST90043785	13	31166792	G/T	0.042	0.042	-0.004	0.03	0.896	47.549
rs61654274	GCST90043785	13	31350983	T/C	0.022	0.022	-0.008	0.041	0.842	42.297
rs17074767	GCST90043785	13	31173312	T/C	0.091	0.091	-0.009	0.021	0.653	49.314
rs9604616	GCST90043785	13	31359311	A/G	0.214	0.214	-0.01	0.015	0.515	40.447
rs9551954	GCST90043785	13	31278440	T/C	0.265	0.265	-0.012	0.014	0.39	1011.99
rs76982844	GCST90043785	13	31278434	C/T	0.032	0.032	-0.012	0.035	0.722	97.769
rs9579611	GCST90043785	13	31156539	G/T	0.134	0.134	-0.014	0.018	0.426	259.597
rs9551960	GCST90043785	13	31316940	G/A	0.417	0.417	-0.015	0.012	0.24	1524.36
rs140624517	GCST90043785	13	31173826	A/G	0.014	0.014	-0.015	0.051	0.773	75.44
rs4347481	GCST90043785	13	31337146	A/G	0.011	0.011	-0.017	0.057	0.769	37.894
rs4075473	GCST90043785	13	31307172	G/T	0.228	0.228	-0.021	0.014	0.149	3756.75
rs78880372	GCST90043785	13	31392832	A/G	0.048	0.048	-0.022	0.028	0.444	87.89
rs73167366	GCST90043785	13	31178789	G/A	0.092	0.092	-0.022	0.021	0.284	283.613
rs142077758	GCST90043785	13	31276100	A/G	0.013	0.013	-0.022	0.052	0.667	100.545
rs117224299	GCST90043785	13	31289659	A/G	0.064	0.064	-0.025	0.025	0.315	654.683
rs149293174	GCST90043785	13	31215239	A/G	0.035	0.035	-0.03	0.033	0.36	235.659
rs12429623	GCST90043785	13	31294026	A/G	0.084	0.084	-0.033	0.022	0.13	930.155
rs12858174	GCST90043785	13	31246017	T/G	0.019	0.019	-0.034	0.044	0.435	30.765
rs117207040	GCST90043785	13	31271389	T/C	0.016	0.016	-0.034	0.048	0.476	145.26
rs116996024	GCST90043785	13	31426902	T/C	0.047	0.047	-0.035	0.029	0.214	88.774
rs9578196	GCST90043785	13	31311557	T/C	0.064	0.064	-0.042	0.024	0.087	148.052
rs117606024	GCST90043785	13	31491320	G/A	0.018	0.018	-0.046	0.045	0.308	30.149
rs17238955	GCST90043785	13	31335336	C/T	0.016	0.016	-0.052	0.048	0.284	47.889
rs4075251	GCST90043785	13	31330775	A/G	0.031	0.031	-0.075	0.034	0.028	150.715
rs144451094	GCST90043785	13	31381870	T/C	0.013	0.013	-0.08	0.054	0.137	63.763
ALPL
rs1767429	GCST90043785	1	21889340	G/A	0.421	0.421	0.023	0.012	0.062	191.279
rs829391	GCST90043785	1	21921058	G/A	0.225	0.225	0.02	0.014	0.156	53.229
rs947333	GCST90043785	1	21941023	T/C	0.111	0.111	0.019	0.019	0.318	54.29
rs7536545	GCST90043785	1	21844822	T/C	0.362	0.362	0.014	0.013	0.262	99.581
rs2275375	GCST90043785	1	21896925	T/C	0.2	0.2	0.008	0.015	0.576	31.645
rs11583425	GCST90043785	1	21742047	G/T	0.261	0.261	0.006	0.014	0.637	38.833
rs9426672	GCST90043785	1	21936909	G/A	0.079	0.079	0.005	0.023	0.813	71.176
rs12117249	GCST90043785	1	21914035	C/T	0.257	0.257	-0.01	0.014	0.479	35.462
rs1780329	GCST90043785	1	21902950	A/C	0.168	0.168	-0.011	0.016	0.482	56.996
rs55881067	GCST90043785	1	21911865	G/A	0.521	0.479	-0.012	0.012	0.323	29.927
rs3753782	GCST90043785	1	21879524	G/A	0.169	0.169	-0.014	0.016	0.392	47.789
rs1256341	GCST90043785	1	21866829	C/T	0.278	0.278	-0.015	0.013	0.256	126.026
rs1256331	GCST90043785	1	21895008	T/C	0.241	0.241	-0.016	0.014	0.246	193.45
rs79975031	GCST90043785	1	21913697	T/C	0.054	0.054	-0.018	0.027	0.496	30.599
rs150211890	GCST90043785	1	21885678	G/T	0.038	0.038	-0.018	0.031	0.558	44.457
rs12116444	GCST90043785	1	21842892	C/T	0.149	0.149	-0.023	0.017	0.167	34.713
rs139931136	GCST90043785	1	21941913	T/C	0.026	0.026	-0.025	0.038	0.505	38.324
rs76868334	GCST90043785	1	21913986	T/C	0.048	0.048	-0.067	0.028	0.017	52.177
AMD1
rs1279600	GCST90043785	6	111183916	A/G	0.157	0.157	-0.016	0.016	0.318	176.72
rs59610822	GCST90043785	6	111369591	T/G	0.121	0.121	-0.02	0.019	0.276	31.708
rs9374247	GCST90043785	6	111341461	T/C	0.201	0.201	-0.023	0.015	0.13	84.548
rs144314764	GCST90043785	6	110886969	A/C	0.016	0.016	-0.047	0.049	0.335	56.076
AMH
rs190478371	GCST90043785	19	2200158	T/C	0.01	0.01	0.119	0.06	0.046	81.425
rs139821116	GCST90043785	19	2246154	G/A	0.013	0.013	0.054	0.053	0.308	94.868
rs78481493	GCST90043785	19	2238719	A/C	0.023	0.023	0.047	0.04	0.238	39.075
rs77671243	GCST90043785	19	2250236	A/G	0.039	0.039	0.026	0.031	0.409	116.027
rs17854573	GCST90043785	19	2250469	A/G	0.034	0.034	0.021	0.034	0.529	176.964
rs886449	GCST90043785	19	2186237	A/G	0.214	0.214	0.017	0.015	0.242	39.381
rs7249204	GCST90043785	19	2236637	C/T	0.065	0.065	0.013	0.024	0.591	207.412
rs4807216	GCST90043785	19	2248683	C/T	0.137	0.137	0.013	0.018	0.463	792.274
rs113780317	GCST90043785	19	2261039	T/C	0.046	0.046	0.004	0.029	0.898	69.789
rs2074552	GCST90043785	19	2214057	C/T	0.372	0.372	0.004	0.012	0.768	35.11
rs2005325	GCST90043785	19	2148895	T/C	0.028	0.028	0.002	0.037	0.952	89.889
rs34569645	GCST90043785	19	2118692	T/C	0.169	0.169	0.002	0.016	0.916	38.811
rs1003531	GCST90043785	19	2206575	T/G	0.291	0.291	-0.005	0.013	0.69	56.659
rs34656141	GCST90043785	19	2158228	T/C	0.4	0.4	-0.008	0.012	0.523	35.681
rs2240653	GCST90043785	19	2115036	T/C	0.149	0.149	-0.011	0.017	0.518	106.288
rs10401294	GCST90043785	19	2267356	G/A	0.145	0.145	-0.015	0.017	0.375	73.007
rs4807214	GCST90043785	19	2198240	T/C	0.043	0.043	-0.02	0.029	0.495	177.183
rs1017084	GCST90043785	19	2128054	C/T	0.107	0.107	-0.02	0.02	0.294	48.601
ANGPT1
rs75439722	GCST90043785	8	108429605	A/G	0.02	0.02	0.071	0.042	0.093	34.718
rs117739688	GCST90043785	8	108446230	T/C	0.014	0.014	0.057	0.052	0.269	46.175
rs79790363	GCST90043785	8	108279174	A/G	0.024	0.024	0.033	0.04	0.408	43.054
rs74558038	GCST90043785	8	107987439	A/G	0.08	0.08	0.027	0.022	0.228	44.185
rs1283668	GCST90043785	8	108407461	G/T	0.19	0.19	0.026	0.015	0.083	40.572
rs147114648	GCST90043785	8	108112632	T/G	0.014	0.014	0.024	0.052	0.642	36.089
rs55681153	GCST90043785	8	108280039	C/T	0.046	0.046	0.02	0.029	0.502	162.227
rs41420946	GCST90043785	8	108325064	A/G	0.184	0.184	0.014	0.016	0.374	38.408
rs2844275	GCST90043785	8	108182855	A/G	0.083	0.083	0.01	0.022	0.649	31.101
rs1961761	GCST90043785	8	108196952	T/C	0.326	0.326	0.006	0.013	0.649	197.238
rs4133367	GCST90043785	8	108328377	C/A	0.465	0.465	0.005	0.012	0.658	77.338
rs184261459	GCST90043785	8	107899751	T/C	0.017	0.017	0.003	0.047	0.941	42.253
rs995090	GCST90043785	8	108086373	T/C	0.364	0.364	0.003	0.012	0.782	90.098
rs2513855	GCST90043785	8	107954439	G/A	0.446	0.446	0.003	0.012	0.781	31.36
rs10096335	GCST90043785	8	108479135	G/A	0.44	0.44	0.003	0.012	0.793	64.539
rs10505096	GCST90043785	8	108182222	T/C	0.277	0.277	0.001	0.013	0.923	66.374
rs34155408	GCST90043785	8	108031724	A/G	0.215	0.215	0.001	0.015	0.93	38.753
rs10090742	GCST90043785	8	108287597	A/G	0.461	0.461	0.001	0.012	0.933	50.803
rs72686530	GCST90043785	8	107968840	A/G	0.099	0.099	-0.001	0.02	0.952	32.269
rs13265264	GCST90043785	8	108448256	A/G	0.218	0.218	-0.002	0.015	0.884	123.676
rs1672186	GCST90043785	8	108387240	C/T	0.195	0.195	-0.002	0.015	0.873	67.917
rs2022950	GCST90043785	8	108234516	G/A	0.279	0.279	-0.004	0.013	0.755	42.123
rs2584371	GCST90043785	8	108176516	A/G	0.417	0.417	-0.005	0.012	0.711	40.305
rs35546443	GCST90043785	8	107919602	C/A	0.26	0.26	-0.01	0.014	0.499	52.687
rs1433194	GCST90043785	8	108412243	T/C	0.049	0.049	-0.013	0.028	0.648	30.246
rs1433167	GCST90043785	8	108465223	G/A	0.431	0.431	-0.014	0.012	0.235	44.425
rs147223931	GCST90043785	8	108440226	T/C	0.049	0.049	-0.02	0.028	0.474	133.61
rs1283669	GCST90043785	8	108407422	G/A	0.415	0.415	-0.024	0.012	0.049	226.835
rs75809006	GCST90043785	8	108322307	G/A	0.059	0.059	-0.024	0.026	0.34	32.659
rs72672574	GCST90043785	8	108395937	G/A	0.128	0.128	-0.029	0.018	0.101	193.817
rs190257336	GCST90043785	8	107600467	G/A	0.06	0.06	-0.031	0.025	0.215	37.516
rs142794295	GCST90043785	8	108123201	T/G	0.061	0.061	-0.037	0.025	0.143	36.859
rs6469081	GCST90043785	8	107823559	T/G	0.208	0.208	-0.039	0.015	0.008	36.368
rs112533502	GCST90043785	8	108454974	A/G	0.034	0.034	-0.076	0.033	0.021	159.885
rs117793377	GCST90043785	8	108048393	C/T	0.021	0.021	-0.112	0.042	0.007	31.71
ANGPT2
rs2440444	GCST90043785	8	6269730	A/C	0.016	0.016	0.017	0.048	0.727	30.013
rs2440430	GCST90043785	8	6283772	G/A	0.019	0.019	-0.004	0.044	0.936	48.651
rs116584641	GCST90043785	8	6245634	C/T	0.055	0.055	-0.01	0.026	0.7	33.661
rs2440392	GCST90043785	8	6337231	A/G	0.15	0.15	-0.029	0.017	0.081	67.99
ANKK1
rs138424962	GCST90043785	11	113459369	T/C	0.007	0.007	0.066	0.072	0.361	30.342
rs61903985	GCST90043785	11	113189133	C/T	0.043	0.043	0.055	0.03	0.063	63.413
rs61902834	GCST90043785	11	113399482	A/G	0.035	0.035	0.055	0.033	0.095	45.131
rs4938009	GCST90043785	11	113230928	A/G	0.181	0.181	0.017	0.016	0.276	363.762
rs4648318	GCST90043785	11	113313389	C/T	0.238	0.238	0.014	0.014	0.305	166.451
rs17598185	GCST90043785	11	113134306	T/C	0.016	0.016	0.013	0.048	0.791	72.577
rs11607273	GCST90043785	11	113071249	A/G	0.073	0.073	0.012	0.023	0.597	61.638
rs593217	GCST90043785	11	113153489	C/T	0.424	0.424	0.012	0.012	0.316	84.43
rs12805897	GCST90043785	11	113324293	A/G	0.074	0.074	0.011	0.023	0.624	43.726
rs73004016	GCST90043785	11	113444727	C/T	0.101	0.101	0.011	0.02	0.588	32.385
rs2587551	GCST90043785	11	113272664	A/C	0.036	0.036	0.011	0.032	0.734	56.208
rs73001640	GCST90043785	11	113398547	C/T	0.038	0.038	0.008	0.031	0.791	49.849
rs4648321	GCST90043785	11	113177526	C/T	0.264	0.264	0.006	0.014	0.656	155.631
rs4517559	GCST90043785	11	113180202	C/T	0.36	0.36	0.006	0.012	0.648	406.516
rs72995548	GCST90043785	11	113138921	T/C	0.065	0.065	0.004	0.024	0.865	129.24
rs10891623	GCST90043785	11	113904382	T/C	0.373	0.373	0.004	0.012	0.753	31.602
rs56159811	GCST90043785	11	113158709	T/C	0.081	0.081	0.003	0.022	0.906	133.873
rs723079	GCST90043785	11	113194448	G/T	0.111	0.111	0.002	0.019	0.904	88.018
rs77560271	GCST90043785	11	113304206	A/G	0.035	0.035	0	0.032	0.992	35.205
rs11214601	GCST90043785	11	113272762	T/C	0.159	0.159	0	0.016	0.991	157.152
rs17527717	GCST90043785	11	113216934	A/G	0.059	0.059	-0.001	0.025	0.983	86.056
rs34259213	GCST90043785	11	113213939	G/A	0.047	0.047	-0.001	0.029	0.968	344.028
rs117464121	GCST90043785	11	113203248	T/C	0.016	0.016	-0.005	0.049	0.925	31.353
rs4987094	GCST90043785	11	113215923	A/G	0.097	0.097	-0.008	0.02	0.693	44.914
rs3781878	GCST90043785	11	113120212	A/G	0.277	0.277	-0.01	0.014	0.491	40.656
rs10736466	GCST90043785	11	113367567	T/C	0.297	0.297	-0.011	0.013	0.397	69.505
rs17115275	GCST90043785	11	113124718	C/T	0.069	0.069	-0.015	0.024	0.527	45.387
rs73572791	GCST90043785	11	113187949	G/A	0.135	0.135	-0.016	0.017	0.362	1006.29
rs139365192	GCST90043785	11	113272507	C/T	0.008	0.008	-0.016	0.066	0.809	113.806
rs45495397	GCST90043785	11	113195141	A/G	0.042	0.042	-0.016	0.03	0.585	403.574
rs145790064	GCST90043785	11	113153599	A/G	0.011	0.011	-0.017	0.059	0.775	31.221
rs12422191	GCST90043785	11	113274010	A/G	0.089	0.089	-0.022	0.021	0.292	125.104
rs73006841	GCST90043785	11	112941207	A/G	0.028	0.028	-0.024	0.036	0.517	45.139
rs114940082	GCST90043785	11	113408112	T/C	0.025	0.025	-0.025	0.039	0.515	41.977
rs55845388	GCST90043785	11	113151911	A/G	0.078	0.078	-0.029	0.022	0.197	283.571
rs56079230	GCST90043785	11	113387447	T/G	0.028	0.028	-0.029	0.036	0.425	31.927
rs117700242	GCST90043785	11	113149657	T/C	0.018	0.018	-0.03	0.046	0.509	59.592
rs17115279	GCST90043785	11	113126274	G/T	0.06	0.06	-0.042	0.025	0.093	95.914
ANPEP
rs143857203	GCST90043785	15	90434205	T/C	0.017	0.017	0.105	0.046	0.023	53.685
rs111789342	GCST90043785	15	90295417	T/C	0.026	0.026	0.097	0.037	0.009	47.795
rs117617291	GCST90043785	15	90444214	G/A	0.015	0.015	0.094	0.049	0.056	122.425
rs145334105	GCST90043785	15	90439154	C/T	0.015	0.015	0.081	0.049	0.098	134.013
rs79149569	GCST90043785	15	90334554	C/T	0.04	0.04	0.057	0.031	0.063	133.412
rs11637921	GCST90043785	15	90395279	G/A	0.079	0.079	0.057	0.022	0.01	89.605
rs191559425	GCST90043785	15	90540513	A/C	0.009	0.009	0.057	0.062	0.358	41.404
rs55846505	GCST90043785	15	90635667	T/C	0.046	0.046	0.056	0.03	0.058	32.677
rs78859143	GCST90043785	15	90376965	C/T	0.014	0.014	0.048	0.052	0.352	297.542
rs4932249	GCST90043785	15	90354613	A/C	0.079	0.079	0.039	0.023	0.085	1310.17
rs149072097	GCST90043785	15	90290839	T/C	0.017	0.017	0.039	0.047	0.406	210.75
rs34560897	GCST90043785	15	90379380	C/T	0.057	0.057	0.033	0.026	0.206	723.059
rs7173483	GCST90043785	15	90371548	A/G	0.219	0.219	0.032	0.015	0.027	3462.28
rs11558579	GCST90043785	15	90378463	A/G	0.052	0.052	0.031	0.027	0.255	438.971
rs143669426	GCST90043785	15	90173431	A/G	0.025	0.025	0.03	0.039	0.44	75.976
rs8179054	GCST90043785	15	90219679	C/T	0.059	0.059	0.027	0.026	0.296	55.78
rs72748803	GCST90043785	15	90064573	T/C	0.088	0.088	0.027	0.021	0.205	41.453
rs117099058	GCST90043785	15	90134972	G/A	0.019	0.019	0.027	0.044	0.548	90.794
rs141525575	GCST90043785	15	90365640	A/G	0.014	0.014	0.026	0.052	0.611	148.348
rs79240632	GCST90043785	15	90223009	G/T	0.017	0.017	0.026	0.046	0.576	79.913
rs118177986	GCST90043785	15	90386138	T/C	0.066	0.066	0.024	0.024	0.314	786.434
rs73470403	GCST90043785	15	90072622	G/A	0.081	0.081	0.023	0.022	0.302	63.815
rs4932248	GCST90043785	15	90310014	A/G	0.034	0.034	0.022	0.033	0.507	78.124
rs112830743	GCST90043785	15	90139702	T/C	0.019	0.019	0.021	0.044	0.622	205.619
rs79081528	GCST90043785	15	90215262	A/G	0.053	0.053	0.02	0.027	0.444	65.947
rs4032998	GCST90043785	15	90210437	A/C	0.046	0.046	0.02	0.028	0.481	90.052
rs147770451	GCST90043785	15	90126220	G/T	0.02	0.02	0.02	0.043	0.646	39.01
rs79899322	GCST90043785	15	89882452	C/T	0.017	0.017	0.02	0.047	0.673	32.086
rs72756588	GCST90043785	15	90461823	A/C	0.048	0.048	0.019	0.028	0.507	293.677
rs12899599	GCST90043785	15	90172474	A/G	0.036	0.036	0.019	0.033	0.572	66.091
rs8041622	GCST90043785	15	90352069	A/G	0.07	0.07	0.018	0.023	0.444	391.563
rs139100862	GCST90043785	15	90050472	T/C	0.024	0.024	0.016	0.039	0.677	72.036
rs16943389	GCST90043785	15	90162682	C/T	0.135	0.135	0.016	0.018	0.362	108.781
rs17818934	GCST90043785	15	90375197	T/C	0.029	0.029	0.013	0.036	0.712	373.153
rs1256831	GCST90043785	15	90463270	G/A	0.099	0.099	0.012	0.02	0.541	202.152
rs34560261	GCST90043785	15	90734426	T/C	0.162	0.162	0.012	0.017	0.473	31.152
rs9920421	GCST90043785	15	90368067	G/A	0.275	0.275	0.012	0.013	0.386	2426.16
rs138595738	GCST90043785	15	90407815	T/C	0.009	0.009	0.011	0.065	0.863	508.907
rs12440668	GCST90043785	15	90304855	C/A	0.035	0.035	0.011	0.033	0.74	42.861
rs11632802	GCST90043785	15	90197326	T/C	0.384	0.384	0.008	0.012	0.507	45.242
rs112938613	GCST90043785	15	90344036	A/G	0.113	0.113	0.008	0.019	0.672	106.341
rs112705140	GCST90043785	15	90474451	A/G	0.018	0.018	0.006	0.045	0.885	155.551
rs144935958	GCST90043785	15	90166721	C/T	0.015	0.015	0.006	0.049	0.899	30.495
rs11638484	GCST90043785	15	90259479	G/A	0.456	0.456	0.006	0.012	0.613	141.729
rs12591347	GCST90043785	15	90175251	A/G	0.371	0.371	0.005	0.012	0.687	193.082
rs3743115	GCST90043785	15	90292611	A/C	0.356	0.356	0.005	0.012	0.703	100.894
rs1256835	GCST90043785	15	90456179	G/A	0.22	0.22	0.003	0.015	0.823	371.366
rs8179050	GCST90043785	15	90219770	G/A	0.16	0.16	0.002	0.017	0.914	116.247
rs139256179	GCST90043785	15	90065824	T/C	0.025	0.025	0.002	0.039	0.965	39.228
rs208830	GCST90043785	15	89952563	G/A	0.432	0.432	0.001	0.012	0.952	37.103
rs2072693	GCST90043785	15	90014945	T/G	0.488	0.488	0.001	0.012	0.96	53.413
rs62019021	GCST90043785	15	90329580	C/T	0.035	0.035	0	0.032	0.989	116.908
rs117557703	GCST90043785	15	90141874	T/C	0.019	0.019	-0.002	0.045	0.97	41.306
rs146949752	GCST90043785	15	90240711	A/C	0.018	0.018	-0.002	0.045	0.964	31.934
rs7162815	GCST90043785	15	90544043	C/A	0.039	0.039	-0.003	0.031	0.92	163.774
rs1256848	GCST90043785	15	90476273	C/T	0.072	0.072	-0.004	0.023	0.872	127.383
rs62019026	GCST90043785	15	90358851	C/T	0.02	0.02	-0.004	0.043	0.925	560.157
rs6496613	GCST90043785	15	90518751	C/A	0.035	0.035	-0.009	0.033	0.783	48.422
rs12905150	GCST90043785	15	90221576	G/A	0.068	0.068	-0.009	0.024	0.698	89.894
rs8035597	GCST90043785	15	90237818	C/A	0.317	0.317	-0.01	0.013	0.433	60.208
rs10152918	GCST90043785	15	90351574	A/G	0.409	0.409	-0.01	0.012	0.396	161.235
rs72754574	GCST90043785	15	90356101	A/G	0.07	0.07	-0.011	0.023	0.645	1115.78
rs150312	GCST90043785	15	89957794	G/A	0.032	0.032	-0.011	0.034	0.752	36.426
rs2305443	GCST90043785	15	90346861	C/T	0.493	0.493	-0.011	0.012	0.362	62.745
rs72754534	GCST90043785	15	90274809	T/C	0.059	0.059	-0.014	0.025	0.594	219.507
rs62021494	GCST90043785	15	90234459	G/A	0.111	0.111	-0.014	0.019	0.456	93.332
rs2119603	GCST90043785	15	90237656	T/C	0.225	0.225	-0.014	0.015	0.33	31.708
rs77122263	GCST90043785	15	90069444	G/A	0.076	0.076	-0.015	0.023	0.508	196.491
rs12148691	GCST90043785	15	90367960	A/C	0.243	0.243	-0.016	0.014	0.258	1643.15
rs36107278	GCST90043785	15	90353853	G/A	0.225	0.225	-0.016	0.015	0.276	2704.93
rs80142854	GCST90043785	15	90508116	T/C	0.015	0.015	-0.018	0.049	0.72	61.739
rs118118631	GCST90043785	15	90122062	C/T	0.062	0.062	-0.018	0.025	0.483	38.277
rs150616816	GCST90043785	15	90187009	A/G	0.011	0.011	-0.02	0.056	0.724	31.257
rs78227926	GCST90043785	15	90433681	A/G	0.079	0.079	-0.02	0.022	0.362	1186.08
rs28409374	GCST90043785	15	90356002	T/C	0.192	0.192	-0.023	0.016	0.148	3444.68
rs1256842	GCST90043785	15	90550845	A/G	0.032	0.032	-0.023	0.034	0.504	154.783
rs72748809	GCST90043785	15	90072345	A/C	0.028	0.028	-0.024	0.036	0.5	60.644
rs62020559	GCST90043785	15	90546090	A/G	0.38	0.38	-0.024	0.012	0.047	46.303
rs41276924	GCST90043785	15	90349960	G/A	0.108	0.108	-0.027	0.02	0.168	98.362
rs139137857	GCST90043785	15	90299778	T/C	0.047	0.047	-0.028	0.029	0.337	42.552
rs72748805	GCST90043785	15	90066536	A/G	0.124	0.124	-0.03	0.019	0.114	144.403
rs117083635	GCST90043785	15	90304789	A/G	0.059	0.059	-0.032	0.025	0.208	297.17
rs149515392	GCST90043785	15	90761589	A/G	0.014	0.014	-0.033	0.052	0.527	35.529
rs112331534	GCST90043785	15	90401179	C/T	0.025	0.025	-0.034	0.039	0.387	260.656
rs8023280	GCST90043785	15	90031055	T/C	0.024	0.024	-0.035	0.039	0.373	51.544
rs113048180	GCST90043785	15	90234269	T/C	0.012	0.012	-0.039	0.056	0.481	31.544
rs112675455	GCST90043785	15	90365195	A/G	0.045	0.045	-0.05	0.03	0.091	681.187
rs117103631	GCST90043785	15	90427793	T/C	0.024	0.024	-0.052	0.039	0.189	276.086
rs78240016	GCST90043785	15	90070438	A/G	0.058	0.058	-0.055	0.025	0.03	83.091
rs35303058	GCST90043785	15	90239965	G/A	0.028	0.028	-0.056	0.036	0.125	143.568
rs186738213	GCST90043785	15	90445646	C/A	0.018	0.018	-0.072	0.045	0.109	160.433
rs77091824	GCST90043785	15	90291322	T/C	0.029	0.029	-0.073	0.036	0.041	102.253
rs138481434	GCST90043785	15	90095006	A/G	0.021	0.021	-0.084	0.042	0.046	221.51
rs72750758	GCST90043785	15	90206572	T/C	0.015	0.015	-0.085	0.049	0.085	69.622
ANXA2
rs118000180	GCST90043785	15	60663178	T/C	0.016	0.016	0.059	0.047	0.216	61.012
rs60547393	GCST90043785	15	60824939	T/G	0.058	0.058	0.05	0.026	0.053	40.287
rs11553797	GCST90043785	15	60639610	T/C	0.022	0.022	0.045	0.041	0.276	55.903
rs16942820	GCST90043785	15	60907766	A/C	0.043	0.043	0.025	0.03	0.401	29.735
rs11635265	GCST90043785	15	60905458	A/G	0.182	0.182	0.025	0.016	0.115	101.055
rs62004990	GCST90043785	15	60686631	T/C	0.252	0.252	0.02	0.014	0.144	937.171
rs118086157	GCST90043785	15	60430760	T/C	0.01	0.01	0.02	0.061	0.742	39.932
rs72746680	GCST90043785	15	60740010	T/C	0.066	0.066	0.019	0.024	0.428	333.419
rs972531	GCST90043785	15	60954024	C/T	0.391	0.391	0.017	0.012	0.173	63.556
rs62005030	GCST90043785	15	60725339	T/C	0.122	0.122	0.014	0.018	0.449	181.976
rs144897202	GCST90043785	15	60285033	T/C	0.028	0.028	0.013	0.036	0.714	78.747
rs76472852	GCST90043785	15	60674723	G/A	0.058	0.058	0.012	0.026	0.648	33.388
rs3743266	GCST90043785	15	60781513	C/T	0.334	0.334	0.01	0.013	0.438	194.641
rs72748705	GCST90043785	15	60817188	C/A	0.092	0.092	0.007	0.021	0.732	42.325
rs62004987	GCST90043785	15	60673418	G/A	0.09	0.09	0.006	0.021	0.79	40.434
rs9920823	GCST90043785	15	60673849	T/G	0.165	0.165	0.005	0.016	0.753	60.497
rs4775259	GCST90043785	15	60624677	A/G	0.107	0.107	0.005	0.019	0.794	32.824
rs8031821	GCST90043785	15	60658642	C/T	0.465	0.465	0.005	0.012	0.703	92.88
rs11071514	GCST90043785	15	60608851	G/A	0.346	0.346	0.004	0.013	0.726	48.136
rs75712029	GCST90043785	15	60674276	A/G	0.052	0.052	0.002	0.028	0.936	49.943
rs7174923	GCST90043785	15	60853217	G/A	0.112	0.112	0.001	0.019	0.945	30.729
rs72744887	GCST90043785	15	60636976	G/A	0.098	0.098	0.001	0.02	0.957	163.231
rs10519043	GCST90043785	15	60669030	C/T	0.118	0.118	0	0.019	1	100.998
rs138357201	GCST90043785	15	60707901	C/T	0.029	0.029	-0.004	0.036	0.908	38.279
rs8037444	GCST90043785	15	60437458	T/C	0.421	0.421	-0.008	0.012	0.542	34.201
rs12708463	GCST90043785	15	60628064	A/G	0.35	0.35	-0.008	0.013	0.546	66.237
rs76263497	GCST90043785	15	60878804	A/G	0.156	0.156	-0.008	0.016	0.62	63.978
rs12915675	GCST90043785	15	60674431	C/T	0.098	0.098	-0.008	0.02	0.679	38.885
rs11071542	GCST90043785	15	60869824	T/C	0.419	0.419	-0.009	0.012	0.449	54.393
rs113892664	GCST90043785	15	60772817	A/G	0.022	0.022	-0.01	0.041	0.802	60.239
rs8025148	GCST90043785	15	60515123	C/A	0.208	0.208	-0.011	0.015	0.445	30.847
rs12050578	GCST90043785	15	60320396	C/T	0.32	0.32	-0.014	0.013	0.273	34.347
rs3743268	GCST90043785	15	60678160	A/G	0.316	0.316	-0.025	0.013	0.061	209.744
rs11633323	GCST90043785	15	60853265	G/T	0.027	0.027	-0.025	0.038	0.502	30.718
rs79120050	GCST90043785	15	60730250	T/C	0.147	0.147	-0.029	0.017	0.091	138.457
rs149479080	GCST90043785	15	60647081	T/C	0.028	0.028	-0.03	0.036	0.401	35.103
rs17303041	GCST90043785	15	60675692	C/T	0.081	0.081	-0.034	0.022	0.123	70.981
rs72739983	GCST90043785	15	60424593	A/G	0.07	0.07	-0.038	0.024	0.105	36.089
rs12442912	GCST90043785	15	60753376	T/C	0.012	0.012	-0.05	0.056	0.372	37.818
AOAH
rs117846450	GCST90043785	7	36634249	T/C	0.003	0.003	0.165	0.106	0.118	183.749
rs80102854	GCST90043785	7	36772934	T/G	0.018	0.018	0.1	0.045	0.026	49.297
rs62445787	GCST90043785	7	37159830	T/C	0.012	0.012	0.091	0.057	0.111	233.527
rs10227527	GCST90043785	7	36911741	G/A	0.015	0.015	0.089	0.05	0.073	29.866
rs78117564	GCST90043785	7	36691035	G/A	0.02	0.02	0.078	0.043	0.069	122.279
rs17170671	GCST90043785	7	36682949	G/T	0.038	0.038	0.059	0.031	0.059	259.828
rs116910205	GCST90043785	7	36776390	A/G	0.024	0.024	0.056	0.04	0.156	699.528
rs2392459	GCST90043785	7	36674152	G/A	0.2	0.2	0.05	0.015	0.001	190.37
rs17479862	GCST90043785	7	36641463	A/G	0.091	0.091	0.048	0.021	0.022	78.492
rs79657551	GCST90043785	7	36939725	T/C	0.032	0.032	0.046	0.034	0.171	129.276
rs34018527	GCST90043785	7	36716511	C/T	0.019	0.019	0.043	0.044	0.325	43.165
rs76407795	GCST90043785	7	36787904	A/G	0.045	0.045	0.041	0.029	0.158	270.683
rs138574619	GCST90043785	7	36790955	A/G	0.013	0.013	0.039	0.053	0.46	75.339
rs79273192	GCST90043785	7	36627096	T/C	0.08	0.08	0.038	0.023	0.094	172.051
rs117001562	GCST90043785	7	37031739	T/C	0.035	0.035	0.036	0.033	0.265	86.26
rs117330181	GCST90043785	7	36810242	A/G	0.029	0.029	0.036	0.036	0.324	34.527
rs1882083	GCST90043785	7	36970174	A/G	0.173	0.173	0.035	0.016	0.027	122.178
rs73690020	GCST90043785	7	36824570	A/G	0.066	0.066	0.03	0.024	0.217	171.375
rs34207668	GCST90043785	7	36721412	C/T	0.361	0.361	0.029	0.013	0.022	5365.58
rs1420323	GCST90043785	7	36782282	C/A	0.092	0.092	0.027	0.021	0.196	655.115
rs1362449	GCST90043785	7	36823114	A/G	0.266	0.266	0.026	0.014	0.059	694.773
rs4723550	GCST90043785	7	36692197	A/C	0.321	0.321	0.026	0.013	0.047	921.932
rs6945781	GCST90043785	7	36979661	A/G	0.077	0.077	0.025	0.022	0.274	49.028
rs4720217	GCST90043785	7	36786482	A/G	0.468	0.468	0.024	0.012	0.045	527.09
rs113873551	GCST90043785	7	37106410	T/C	0.026	0.026	0.023	0.038	0.538	86.219
rs75557952	GCST90043785	7	36760509	C/A	0.015	0.015	0.022	0.049	0.658	31.47
rs62445879	GCST90043785	7	36693731	T/C	0.208	0.208	0.02	0.015	0.182	439.672
rs148901823	GCST90043785	7	36745068	G/A	0.079	0.079	0.019	0.022	0.386	1328.16
rs13239461	GCST90043785	7	36679900	A/G	0.361	0.361	0.019	0.013	0.131	34.45
rs17170861	GCST90043785	7	37113953	T/C	0.026	0.026	0.019	0.037	0.616	59.598
rs17170736	GCST90043785	7	36851967	A/G	0.157	0.157	0.019	0.016	0.256	1003.57
rs10242845	GCST90043785	7	36832802	T/C	0.139	0.139	0.018	0.017	0.288	419.18
rs6462701	GCST90043785	7	36751399	C/T	0.018	0.018	0.018	0.045	0.689	411.813
rs139327824	GCST90043785	7	36710352	C/T	0.018	0.018	0.016	0.045	0.713	525.666
rs7812033	GCST90043785	7	36685265	T/G	0.391	0.391	0.016	0.012	0.188	30.024
rs3778708	GCST90043785	7	36913619	C/T	0.379	0.379	0.016	0.012	0.204	134.277
rs192699549	GCST90043785	7	36581487	A/G	0.015	0.015	0.016	0.049	0.748	71.602
rs146579004	GCST90043785	7	36962682	C/T	0.018	0.018	0.015	0.045	0.731	69.306
rs73111453	GCST90043785	7	36805304	T/C	0.023	0.023	0.015	0.04	0.705	80.432
rs17387829	GCST90043785	7	36835793	T/C	0.03	0.03	0.015	0.035	0.669	85.855
rs113840744	GCST90043785	7	36725093	G/A	0.045	0.045	0.014	0.029	0.62	44.425
rs17379876	GCST90043785	7	36781321	G/T	0.428	0.428	0.014	0.012	0.244	1751.38
rs76747084	GCST90043785	7	36637412	C/T	0.056	0.056	0.014	0.026	0.597	275.269
rs3779222	GCST90043785	7	36567782	G/A	0.08	0.08	0.013	0.022	0.554	47.588
rs117664902	GCST90043785	7	36601184	A/G	0.044	0.044	0.012	0.029	0.675	436.251
rs6962463	GCST90043785	7	37010772	T/C	0.192	0.192	0.012	0.015	0.433	176.406
rs4723572	GCST90043785	7	36819813	T/C	0.496	0.496	0.011	0.012	0.344	914.8
rs10243890	GCST90043785	7	36679794	A/G	0.265	0.265	0.01	0.014	0.443	400.922
rs145392011	GCST90043785	7	36752231	A/G	0.038	0.038	0.009	0.031	0.763	284.542
rs79300405	GCST90043785	7	36509137	A/G	0.085	0.085	0.009	0.021	0.665	32.326
rs10280643	GCST90043785	7	37466643	A/G	0.473	0.473	0.009	0.012	0.449	31.477
rs10275263	GCST90043785	7	36801937	G/T	0.152	0.152	0.008	0.017	0.638	1325.72
rs17398956	GCST90043785	7	36562929	C/T	0.022	0.022	0.007	0.041	0.864	74.95
rs10276761	GCST90043785	7	36745964	A/G	0.023	0.023	0.007	0.04	0.865	390.623
rs1362273	GCST90043785	7	36498639	T/G	0.116	0.116	0.006	0.019	0.768	43.901
rs2727823	GCST90043785	7	36664386	A/G	0.404	0.404	0.005	0.012	0.675	55.056
rs17170686	GCST90043785	7	36775077	C/T	0.206	0.206	0.005	0.015	0.729	164.235
rs144270382	GCST90043785	7	36613144	G/T	0.047	0.047	0.005	0.028	0.864	31.445
rs2727811	GCST90043785	7	36636449	T/C	0.382	0.382	0.005	0.012	0.696	197.066
rs35682279	GCST90043785	7	37230907	A/G	0.14	0.14	0.005	0.017	0.783	38.883
rs2160306	GCST90043785	7	36791806	C/T	0.16	0.16	0.005	0.016	0.777	943.098
rs10951498	GCST90043785	7	36848553	T/C	0.338	0.338	0.004	0.013	0.738	640.939
rs75102576	GCST90043785	7	36957651	C/T	0.113	0.113	0.004	0.019	0.843	82.244
rs7790608	GCST90043785	7	36825122	G/T	0.349	0.349	0.003	0.013	0.846	180.677
rs10278067	GCST90043785	7	36524141	T/C	0.179	0.179	0.002	0.016	0.887	51.959
rs74673213	GCST90043785	7	36656572	A/G	0.027	0.027	0.002	0.037	0.952	154.575
rs111389307	GCST90043785	7	36861322	T/C	0.023	0.023	0.002	0.04	0.956	128.111
rs3807164	GCST90043785	7	36908762	G/A	0.163	0.163	0.002	0.016	0.906	153.939
rs79973718	GCST90043785	7	37215324	T/C	0.073	0.073	0.002	0.024	0.936	124.492
rs4720248	GCST90043785	7	37480159	A/G	0.339	0.339	0.002	0.013	0.892	29.79
rs2098367	GCST90043785	7	36350537	T/C	0.191	0.191	0.002	0.015	0.912	32.095
rs10271849	GCST90043785	7	36804757	C/A	0.39	0.39	0.002	0.012	0.892	213.878
rs2392454	GCST90043785	7	36627824	G/A	0.129	0.129	0.001	0.018	0.944	849.906
rs78730945	GCST90043785	7	36634280	C/T	0.034	0.034	0.001	0.033	0.988	154.505
rs10246399	GCST90043785	7	36985412	C/T	0.097	0.097	0	0.02	0.982	338.533
rs146032656	GCST90043785	7	36687491	G/A	0.007	0.007	-0.002	0.072	0.978	85.156
rs74795862	GCST90043785	7	36807077	C/T	0.019	0.019	-0.003	0.044	0.955	278.503
rs7798024	GCST90043785	7	36722672	G/A	0.242	0.242	-0.003	0.014	0.853	114.824
rs10237304	GCST90043785	7	36991815	A/G	0.33	0.33	-0.004	0.013	0.76	64.141
rs73688133	GCST90043785	7	36880899	T/C	0.012	0.012	-0.004	0.056	0.944	129.564
rs4720206	GCST90043785	7	36618561	C/T	0.238	0.238	-0.006	0.014	0.692	233.803
rs117816527	GCST90043785	7	37192570	T/C	0.036	0.036	-0.006	0.032	0.853	38.783
rs73340192	GCST90043785	7	36663851	T/C	0.138	0.138	-0.006	0.018	0.715	76.587
rs62447209	GCST90043785	7	36623757	A/G	0.041	0.041	-0.007	0.03	0.824	328.928
rs3901023	GCST90043785	7	36760920	A/G	0.021	0.021	-0.008	0.042	0.857	227.768
rs9648437	GCST90043785	7	36780922	C/T	0.374	0.374	-0.008	0.013	0.542	1220.06
rs74908120	GCST90043785	7	36627324	C/T	0.044	0.044	-0.008	0.029	0.793	195.832
rs74726848	GCST90043785	7	36942096	T/C	0.019	0.019	-0.009	0.043	0.839	97.535
rs11767490	GCST90043785	7	36800771	A/G	0.098	0.098	-0.009	0.021	0.671	128.021
rs34127378	GCST90043785	7	36627520	C/T	0.024	0.024	-0.01	0.039	0.807	107.023
rs2228411	GCST90043785	7	36763688	T/C	0.359	0.359	-0.01	0.013	0.424	116.502
rs78881194	GCST90043785	7	36547300	T/C	0.021	0.021	-0.011	0.042	0.799	35.732
rs62459309	GCST90043785	7	37211279	G/A	0.013	0.013	-0.011	0.053	0.84	47.186
rs74779693	GCST90043785	7	36673542	A/G	0.041	0.041	-0.011	0.03	0.711	420.65
rs2717951	GCST90043785	7	37383680	A/G	0.167	0.167	-0.012	0.016	0.468	29.975
rs7795869	GCST90043785	7	36710341	G/A	0.158	0.158	-0.012	0.017	0.458	311.606
rs34404068	GCST90043785	7	36665066	G/A	0.176	0.176	-0.013	0.016	0.403	416.34
rs13239851	GCST90043785	7	36784032	C/T	0.088	0.088	-0.014	0.021	0.519	29.724
rs75760835	GCST90043785	7	36766732	C/T	0.033	0.033	-0.014	0.034	0.683	296.508
rs17170639	GCST90043785	7	36615722	T/C	0.02	0.02	-0.014	0.043	0.746	73.812
rs6961245	GCST90043785	7	36722365	A/C	0.169	0.169	-0.014	0.016	0.384	1254.29
rs56023343	GCST90043785	7	36921107	T/C	0.042	0.042	-0.014	0.03	0.633	70.93
rs6462688	GCST90043785	7	36689195	A/G	0.219	0.219	-0.014	0.015	0.319	1567.14
rs6948127	GCST90043785	7	36578602	T/C	0.518	0.482	-0.015	0.012	0.231	222.539
rs55643457	GCST90043785	7	37442007	C/T	0.2	0.2	-0.015	0.015	0.325	42.05
[truncated: 28,023 more rows]

## Sheet: Table S2
Supplementary table 2.Basic information of SNPs associated with protein expression of druggable genes and cataract
SNP	Cohort studies	Outcome	CHR	POS	EA/OA	EAF	MAF	β*	SE	P	F-statistic
ABL1
rs2229067	UKB-ppp	GCST90043785	9	133760592	T/C	0.015	0.015	-0.053	0.049	0.279	31.495
ACE
rs111736142	decode	GCST90043785	17	60759796	G/A	0.025	0.025	0.092	0.039	0.018	59.355
rs3744287	decode	GCST90043785	17	61995918	G/A	0.006	0.006	0.073	0.078	0.349	32.513
rs55777716	decode	GCST90043785	17	60978869	C/T	0.026	0.026	0.072	0.038	0.057	232.036
rs139241617	decode	GCST90043785	17	60569222	A/G	0.013	0.013	0.071	0.053	0.185	82.83
rs144248294	decode	GCST90043785	17	61808505	C/T	0.02	0.02	0.067	0.043	0.121	56.29
rs11652994	decode	GCST90043785	17	61518335	T/C	0.022	0.022	0.064	0.041	0.117	127.866
rs150102419	decode	GCST90043785	17	61353821	A/G	0.011	0.011	0.058	0.058	0.313	71.682
rs75828444	decode	GCST90043785	17	62023401	A/G	0.053	0.053	0.057	0.027	0.035	62.882
rs117752161	decode	GCST90043785	17	61749252	G/T	0.033	0.033	0.055	0.033	0.099	156.695
rs75977036	decode	GCST90043785	17	62365464	G/A	0.023	0.023	0.05	0.04	0.211	94.234
rs8067243	decode	GCST90043785	17	62461735	T/C	0.039	0.039	0.05	0.031	0.102	34.811
rs4365	decode	GCST90043785	17	61574712	A/G	0.038	0.038	0.049	0.031	0.116	38.292
rs72842199	decode	GCST90043785	17	60811819	T/C	0.031	0.031	0.049	0.034	0.156	99.444
rs147081309	decode	GCST90043785	17	62302729	T/C	0.031	0.031	0.047	0.035	0.171	38.15
rs144289679	decode	GCST90043785	17	61989487	G/T	0.016	0.016	0.046	0.048	0.335	391.084
rs241058	decode	GCST90043785	17	61002656	T/C	0.047	0.047	0.046	0.029	0.11	86.484
rs143257018	decode	GCST90043785	17	62466736	A/G	0.01	0.01	0.045	0.06	0.451	112.339
rs72845213	decode	GCST90043785	17	61280212	G/T	0.066	0.066	0.044	0.024	0.066	286.13
rs148929204	decode	GCST90043785	17	60877007	A/G	0.027	0.027	0.039	0.037	0.289	82.411
rs143091753	decode	GCST90043785	17	61666723	C/T	0.008	0.008	0.031	0.068	0.645	114.897
rs62073140	decode	GCST90043785	17	62224391	A/G	0.008	0.008	0.03	0.065	0.644	116.614
rs139554808	decode	GCST90043785	17	62065311	A/G	0.022	0.022	0.029	0.041	0.474	127.58
rs117054431	decode	GCST90043785	17	61717584	A/G	0.017	0.017	0.027	0.047	0.569	80.338
rs147345286	decode	GCST90043785	17	61647772	A/G	0.011	0.011	0.025	0.057	0.663	109.546
rs148768565	decode	GCST90043785	17	61576985	T/C	0.025	0.025	0.024	0.038	0.532	126.197
rs78975532	decode	GCST90043785	17	62165365	C/T	0.062	0.062	0.021	0.025	0.402	72.398
rs35749340	decode	GCST90043785	17	60928858	G/T	0.018	0.018	0.02	0.045	0.66	106.862
rs35631456	decode	GCST90043785	17	61784471	T/C	0.116	0.116	0.02	0.019	0.29	267.046
rs34950253	decode	GCST90043785	17	60868968	C/T	0.271	0.271	0.02	0.013	0.143	46.515
rs7215551	decode	GCST90043785	17	61664740	G/A	0.356	0.356	0.017	0.013	0.181	48.544
rs11656511	decode	GCST90043785	17	62047191	T/C	0.4	0.4	0.017	0.012	0.17	94.828
rs11867511	decode	GCST90043785	17	62109095	G/T	0.029	0.029	0.016	0.036	0.653	53.271
rs9899928	decode	GCST90043785	17	62367620	C/A	0.234	0.234	0.014	0.014	0.327	83.588
rs113639915	decode	GCST90043785	17	61608587	T/C	0.025	0.025	0.014	0.039	0.722	67.54
rs141251950	decode	GCST90043785	17	61600093	G/A	0.011	0.011	0.014	0.058	0.812	608.75
rs147232451	decode	GCST90043785	17	60985030	A/G	0.016	0.016	0.013	0.048	0.783	92.427
rs2429385	decode	GCST90043785	17	60776799	A/G	0.951	0.049	0.013	0.028	0.643	112.655
rs1074637	decode	GCST90043785	17	61442830	C/T	0.105	0.105	0.013	0.02	0.527	103.201
rs79593721	decode	GCST90043785	17	62376125	T/C	0.019	0.019	0.012	0.044	0.781	67.515
rs11657752	decode	GCST90043785	17	62407457	A/C	0.114	0.114	0.012	0.019	0.524	35.011
rs2953186	decode	GCST90043785	17	60733712	C/T	0.025	0.025	0.012	0.038	0.763	51.534
rs6504163	decode	GCST90043785	17	61545779	T/C	0.628	0.372	0.011	0.013	0.387	6167.62
rs9903532	decode	GCST90043785	17	60991902	C/T	0.097	0.097	0.011	0.02	0.598	56.441
rs79645992	decode	GCST90043785	17	60905560	C/T	0.169	0.169	0.011	0.016	0.505	131.113
rs7221517	decode	GCST90043785	17	61607708	C/T	0.33	0.33	0.009	0.013	0.47	1019.64
rs149728963	decode	GCST90043785	17	62114233	C/T	0.055	0.055	0.009	0.026	0.74	82.399
rs11869535	decode	GCST90043785	17	62161933	G/A	0.087	0.087	0.009	0.021	0.685	139.478
rs112901380	decode	GCST90043785	17	61575436	A/G	0.017	0.017	0.008	0.046	0.868	47.109
rs8075518	decode	GCST90043785	17	62212836	T/C	0.602	0.398	0.007	0.013	0.595	43.461
rs12150005	decode	GCST90043785	17	60835487	C/T	0.619	0.381	0.005	0.012	0.683	47.269
rs2302236	decode	GCST90043785	17	62048467	G/A	0.901	0.099	0.005	0.02	0.821	79.474
rs76987930	decode	GCST90043785	17	60868992	G/A	0.038	0.038	0.004	0.031	0.899	30.482
rs188997013	decode	GCST90043785	17	60713868	T/C	0.038	0.038	0.003	0.032	0.916	34.425
rs885633	decode	GCST90043785	17	62067267	T/C	0.019	0.019	0.003	0.044	0.948	138.478
rs1558240	decode	GCST90043785	17	60818208	C/T	0.298	0.298	0.003	0.014	0.85	34.968
rs35432569	decode	GCST90043785	17	60810875	C/T	0.048	0.048	0.002	0.028	0.952	68.769
rs3730025	decode	GCST90043785	17	61557773	G/A	0.017	0.017	0.001	0.046	0.975	1330.08
rs148452581	decode	GCST90043785	17	60900856	A/G	0.052	0.052	0.001	0.028	0.964	46.203
rs11870240	decode	GCST90043785	17	60876467	T/C	0.3	0.3	0.001	0.014	0.927	105.643
rs62073135	decode	GCST90043785	17	62212770	C/A	0.076	0.076	0	0.023	1	54.291
rs8074752	decode	GCST90043785	17	62020838	A/G	0.536	0.464	-0.001	0.012	0.94	44.673
rs35772724	decode	GCST90043785	17	61481018	A/G	0.017	0.017	-0.001	0.046	0.979	95.553
rs72847305	decode	GCST90043785	17	61741113	A/G	0.114	0.114	-0.001	0.02	0.944	480.744
rs12940774	decode	GCST90043785	17	62044703	A/G	0.027	0.027	-0.002	0.037	0.963	130.487
rs28479295	decode	GCST90043785	17	61964208	T/C	0.293	0.293	-0.002	0.013	0.87	211.311
rs111164147	decode	GCST90043785	17	61578742	T/C	0.032	0.032	-0.003	0.035	0.929	224.412
rs75132167	decode	GCST90043785	17	61518779	T/C	0.011	0.011	-0.004	0.057	0.944	87.694
rs137988421	decode	GCST90043785	17	61803255	A/C	0.029	0.029	-0.004	0.036	0.902	118.169
rs188986471	decode	GCST90043785	17	61416286	C/T	0.004	0.004	-0.005	0.094	0.961	51.329
rs940744	decode	GCST90043785	17	62293122	G/A	0.777	0.223	-0.006	0.014	0.678	106.972
rs117145748	decode	GCST90043785	17	61757036	T/C	0.015	0.015	-0.007	0.05	0.889	39.033
rs12950741	decode	GCST90043785	17	62221662	C/A	0.067	0.067	-0.008	0.024	0.743	53.277
rs58862628	decode	GCST90043785	17	60869198	T/C	0.236	0.236	-0.008	0.015	0.588	106.599
rs17746094	decode	GCST90043785	17	60823247	T/C	0.055	0.055	-0.008	0.027	0.758	92.015
rs149917733	decode	GCST90043785	17	62310848	A/G	0.019	0.019	-0.009	0.044	0.844	56.571
rs79400758	decode	GCST90043785	17	62109047	G/A	0.054	0.054	-0.009	0.027	0.742	38.335
rs552164607	decode	GCST90043785	17	60713924	A/G	0.017	0.017	-0.009	0.047	0.846	45.403
rs2017476	decode	GCST90043785	17	62067638	C/T	0.019	0.019	-0.009	0.045	0.837	114.965
rs111716174	decode	GCST90043785	17	60897995	G/A	0.047	0.047	-0.011	0.028	0.703	37.719
rs76997925	decode	GCST90043785	17	60784536	T/C	0.034	0.034	-0.011	0.033	0.735	42.435
rs77863040	decode	GCST90043785	17	60917043	T/C	0.021	0.021	-0.015	0.042	0.722	69.083
rs4307	decode	GCST90043785	17	61559487	A/G	0.015	0.015	-0.015	0.051	0.762	94.953
rs71377705	decode	GCST90043785	17	61805527	T/C	0.023	0.023	-0.015	0.04	0.699	97.174
rs41280092	decode	GCST90043785	17	61601597	A/G	0.023	0.023	-0.016	0.04	0.68	52.662
rs8072646	decode	GCST90043785	17	62284510	G/A	0.206	0.206	-0.019	0.015	0.204	38.001
rs116901530	decode	GCST90043785	17	61667127	A/G	0.009	0.009	-0.021	0.062	0.737	114.078
rs9903476	decode	GCST90043785	17	60907228	T/C	0.049	0.049	-0.025	0.028	0.368	241.518
rs111725844	decode	GCST90043785	17	61798002	T/C	0.047	0.047	-0.027	0.028	0.345	384.898
rs113014619	decode	GCST90043785	17	62217720	C/T	0.055	0.055	-0.027	0.026	0.298	35.995
rs78446857	decode	GCST90043785	17	61330860	A/C	0.015	0.015	-0.028	0.049	0.565	67.578
rs10491186	decode	GCST90043785	17	61204348	G/A	0.114	0.114	-0.03	0.019	0.112	360.799
rs75992219	decode	GCST90043785	17	62203261	A/G	0.041	0.041	-0.035	0.031	0.252	71.107
rs76928116	decode	GCST90043785	17	60879501	A/G	0.044	0.044	-0.035	0.029	0.226	81.185
rs59716891	decode	GCST90043785	17	62216829	A/G	0.05	0.05	-0.037	0.028	0.186	104.501
rs11869645	decode	GCST90043785	17	62318157	C/T	0.02	0.02	-0.039	0.043	0.364	100.325
rs1558237	decode	GCST90043785	17	60774320	G/A	0.99	0.01	-0.041	0.061	0.499	63.037
rs144453045	decode	GCST90043785	17	61150322	T/C	0.01	0.01	-0.043	0.059	0.471	76.021
rs117946178	decode	GCST90043785	17	61366763	C/T	0.048	0.048	-0.043	0.028	0.12	136.437
rs150852383	decode	GCST90043785	17	62381452	T/C	0.01	0.01	-0.046	0.061	0.45	161.118
rs145561120	decode	GCST90043785	17	61217220	C/A	0.027	0.027	-0.046	0.037	0.212	748.368
rs144762318	decode	GCST90043785	17	62403592	T/C	0.008	0.008	-0.048	0.065	0.462	60.131
rs141755518	decode	GCST90043785	17	61646244	C/T	0.019	0.019	-0.049	0.044	0.268	53.407
rs117301498	decode	GCST90043785	17	62011556	T/C	0.069	0.069	-0.051	0.024	0.034	152.232
rs113764358	decode	GCST90043785	17	60910344	T/C	0.044	0.044	-0.055	0.029	0.061	231.574
rs77173314	decode	GCST90043785	17	61642016	A/C	0.017	0.017	-0.064	0.047	0.173	47.439
rs77610157	decode	GCST90043785	17	61266832	T/C	0.031	0.031	-0.065	0.035	0.063	97.278
rs146645879	decode	GCST90043785	17	61540325	C/A	0.013	0.013	-0.068	0.053	0.205	59.921
rs116944623	decode	GCST90043785	17	60687934	A/G	0.012	0.012	-0.068	0.056	0.224	46.407
rs11079514	decode	GCST90043785	17	61873069	C/T	0.008	0.008	-0.069	0.068	0.31	81.937
rs117632363	decode	GCST90043785	17	61395580	C/T	0.01	0.01	-0.07	0.062	0.255	46.256
rs75078248	decode	GCST90043785	17	60890634	T/C	0.004	0.004	-0.072	0.091	0.427	88.891
rs142459276	decode	GCST90043785	17	61548313	T/C	0.017	0.017	-0.074	0.047	0.117	86.647
rs148903398	decode	GCST90043785	17	62180026	C/T	0.01	0.01	-0.086	0.061	0.157	38.547
rs150241958	decode	GCST90043785	17	61807935	G/A	0.018	0.018	-0.095	0.046	0.038	110.491
rs146222446	decode	GCST90043785	17	61857340	T/C	0.013	0.013	-0.109	0.054	0.045	208.717
rs113336518	decode	GCST90043785	17	62125209	T/C	0.019	0.019	-0.112	0.044	0.011	74.69
rs241060	decode	GCST90043785	17	61084573	G/A	0.985	0.015	-0.116	0.05	0.021	247.047
rs183714208	decode	GCST90043785	17	60940966	A/G	0.012	0.012	-0.117	0.056	0.035	93.631
rs142597603	decode	GCST90043785	17	61031701	A/G	0.01	0.01	-0.134	0.061	0.028	114.582
rs141296367	UKB-ppp	GCST90043785	17	61299699	C/T	0.027	0.027	0.081	0.037	0.028	83.081
rs139642937	UKB-ppp	GCST90043785	17	62001396	T/C	0.013	0.013	0.074	0.054	0.167	46.314
rs112305090	UKB-ppp	GCST90043785	17	61524097	T/C	0.027	0.027	0.063	0.038	0.096	30.99
rs142489515	UKB-ppp	GCST90043785	17	61988964	A/C	0.011	0.011	0.057	0.058	0.326	34.239
rs145535812	UKB-ppp	GCST90043785	17	62069585	T/C	0.019	0.019	0.055	0.044	0.21	31.599
rs72841402	UKB-ppp	GCST90043785	17	61506098	A/C	0.037	0.037	0.052	0.032	0.109	81.403
rs183122021	UKB-ppp	GCST90043785	17	61431976	T/C	0.014	0.014	0.049	0.05	0.332	41.94
rs140391998	UKB-ppp	GCST90043785	17	62075100	T/C	0.024	0.024	0.043	0.039	0.275	55.847
rs9908411	UKB-ppp	GCST90043785	17	62391535	A/G	0.053	0.053	0.037	0.027	0.159	49.023
rs146520954	UKB-ppp	GCST90043785	17	62207521	A/C	0.075	0.075	0.035	0.023	0.126	48.153
rs4968774	UKB-ppp	GCST90043785	17	61515412	T/G	0.097	0.097	0.033	0.02	0.104	223.423
rs72845880	UKB-ppp	GCST90043785	17	61644614	G/A	0.011	0.011	0.03	0.057	0.604	60.361
rs184457276	UKB-ppp	GCST90043785	17	61554686	A/G	0.007	0.007	0.024	0.072	0.742	29.826
rs146873596	UKB-ppp	GCST90043785	17	60906189	A/G	0.018	0.018	0.023	0.046	0.617	39.968
rs151029386	UKB-ppp	GCST90043785	17	61577812	T/C	0.025	0.025	0.02	0.038	0.608	76.88
rs151259230	UKB-ppp	GCST90043785	17	61429673	T/C	0.01	0.01	0.017	0.061	0.784	46.73
rs3785574	UKB-ppp	GCST90043785	17	61763185	C/T	0.325	0.325	0.015	0.013	0.253	179.687
rs143048027	UKB-ppp	GCST90043785	17	61621420	A/C	0.03	0.03	0.014	0.035	0.686	72.28
rs9904970	UKB-ppp	GCST90043785	17	61201358	A/G	0.358	0.358	0.014	0.012	0.257	215.889
rs72845888	UKB-ppp	GCST90043785	17	61667008	T/C	0.057	0.057	0.014	0.026	0.588	78.01
rs67817520	UKB-ppp	GCST90043785	17	61709128	T/C	0.137	0.137	0.013	0.017	0.439	198.612
rs185105129	UKB-ppp	GCST90043785	17	61548353	T/C	0.016	0.016	0.012	0.048	0.793	225.601
rs41280108	UKB-ppp	GCST90043785	17	62049738	A/G	0.053	0.053	0.012	0.027	0.645	102.92
rs80311894	UKB-ppp	GCST90043785	17	61607440	G/T	0.045	0.045	0.011	0.029	0.711	148.425
rs4333	UKB-ppp	GCST90043785	17	61564522	C/T	0.493	0.493	0.007	0.012	0.539	3076.53
rs77520120	UKB-ppp	GCST90043785	17	61362019	A/G	0.036	0.036	0.006	0.032	0.858	87.562
rs4968748	UKB-ppp	GCST90043785	17	61069500	A/G	0.222	0.222	0.004	0.014	0.802	378.74
rs867640	UKB-ppp	GCST90043785	17	61601945	C/T	0.611	0.389	0	0.012	0.986	1079.52
rs116960479	UKB-ppp	GCST90043785	17	62087327	T/C	0.011	0.011	0	0.057	0.994	47.82
rs11657448	UKB-ppp	GCST90043785	17	62023128	T/C	0.313	0.313	-0.001	0.013	0.958	106.52
rs12450453	UKB-ppp	GCST90043785	17	61966474	C/A	0.05	0.05	-0.002	0.028	0.941	57.972
rs4968636	UKB-ppp	GCST90043785	17	60903327	G/A	0.966	0.034	-0.003	0.033	0.921	52.553
rs2058194	UKB-ppp	GCST90043785	17	62020348	C/T	0.528	0.472	-0.006	0.012	0.617	94.221
rs184200529	UKB-ppp	GCST90043785	17	61469317	G/A	0.008	0.008	-0.006	0.068	0.928	50.63
rs34140914	UKB-ppp	GCST90043785	17	61638366	T/C	0.022	0.022	-0.007	0.042	0.874	135.827
rs2727298	UKB-ppp	GCST90043785	17	61966212	T/C	0.96	0.04	-0.008	0.031	0.802	161.598
rs71377703	UKB-ppp	GCST90043785	17	61765115	T/C	0.047	0.047	-0.008	0.028	0.78	41.518
rs143598183	UKB-ppp	GCST90043785	17	60911450	G/A	0.048	0.048	-0.008	0.029	0.777	90.24
rs113126152	UKB-ppp	GCST90043785	17	61018091	T/C	0.065	0.065	-0.008	0.024	0.727	138.784
rs16946713	UKB-ppp	GCST90043785	17	61087073	G/A	0.193	0.193	-0.012	0.015	0.432	174.338
rs79480822	UKB-ppp	GCST90043785	17	61654225	T/C	0.046	0.046	-0.016	0.029	0.583	211.982
rs4313	UKB-ppp	GCST90043785	17	61561017	T/C	0.062	0.062	-0.016	0.025	0.52	31.921
rs149418624	UKB-ppp	GCST90043785	17	61540351	A/G	0.22	0.22	-0.016	0.015	0.283	43.894
rs72851170	UKB-ppp	GCST90043785	17	62022382	A/G	0.026	0.026	-0.017	0.038	0.647	33.119
rs74531156	UKB-ppp	GCST90043785	17	61468091	A/G	0.028	0.028	-0.019	0.036	0.597	136.313
rs76957877	UKB-ppp	GCST90043785	17	61621330	T/C	0.255	0.255	-0.02	0.014	0.154	39.868
rs151245771	UKB-ppp	GCST90043785	17	61711824	A/G	0.019	0.019	-0.023	0.044	0.599	41.235
rs17687734	UKB-ppp	GCST90043785	17	61485045	T/C	0.122	0.122	-0.024	0.018	0.192	94.607
rs12602053	UKB-ppp	GCST90043785	17	62256812	G/A	0.701	0.299	-0.025	0.013	0.058	57.246
rs148405200	UKB-ppp	GCST90043785	17	60965323	A/C	0.027	0.027	-0.025	0.037	0.505	103.155
rs75168245	UKB-ppp	GCST90043785	17	61374714	A/G	0.046	0.046	-0.026	0.028	0.359	62.002
rs150376284	UKB-ppp	GCST90043785	17	61604845	A/G	0.024	0.024	-0.027	0.039	0.496	57.151
rs7213889	UKB-ppp	GCST90043785	17	62398568	A/G	0.694	0.306	-0.027	0.013	0.035	49.808
rs2270524	UKB-ppp	GCST90043785	17	62174960	T/C	0.031	0.031	-0.028	0.035	0.418	37.136
rs72851184	UKB-ppp	GCST90043785	17	62069095	A/G	0.094	0.094	-0.03	0.021	0.143	47.726
rs78755355	UKB-ppp	GCST90043785	17	60914500	A/G	0.017	0.017	-0.031	0.047	0.506	46.324
rs8072509	UKB-ppp	GCST90043785	17	62259557	G/T	0.922	0.078	-0.035	0.022	0.115	56.377
rs118107966	UKB-ppp	GCST90043785	17	60962312	G/T	0.05	0.05	-0.038	0.028	0.166	89.587
rs145854720	UKB-ppp	GCST90043785	17	61312562	G/A	0.027	0.027	-0.045	0.037	0.222	95.833
rs72841383	UKB-ppp	GCST90043785	17	61422632	C/T	0.024	0.024	-0.051	0.039	0.186	67.959
rs12150648	UKB-ppp	GCST90043785	17	61540113	A/G	0.024	0.024	-0.053	0.039	0.177	108.203
rs118022279	UKB-ppp	GCST90043785	17	61803357	A/C	0.022	0.022	-0.055	0.041	0.18	60.808
rs75163181	UKB-ppp	GCST90043785	17	62088387	C/A	0.022	0.022	-0.068	0.041	0.099	43.451
rs561397895	UKB-ppp	GCST90043785	17	61975351	G/A	0.01	0.01	-0.068	0.062	0.273	76.39
rs118121655	UKB-ppp	GCST90043785	17	61488645	A/G	0.031	0.031	-0.069	0.035	0.047	57.051
rs12709419	UKB-ppp	GCST90043785	17	61555684	T/C	0.014	0.014	-0.137	0.05	0.006	46.317
ACHE
rs148511059	UKB-ppp	GCST90043785	7	100411206	T/G	0.008	0.008	0.093	0.067	0.168	38.45
rs147588410	UKB-ppp	GCST90043785	7	100423070	T/C	0.011	0.011	0.071	0.057	0.216	211.365
rs117038461	UKB-ppp	GCST90043785	7	99841354	T/C	0.028	0.028	0.055	0.037	0.133	104.622
rs2231174	UKB-ppp	GCST90043785	7	100247786	C/T	0.016	0.016	0.04	0.048	0.406	39.087
rs113804968	UKB-ppp	GCST90043785	7	100385372	T/C	0.032	0.032	0.037	0.034	0.278	43.775
rs12705089	UKB-ppp	GCST90043785	7	100465355	T/C	0.187	0.187	0.034	0.015	0.028	49.988
rs7802724	UKB-ppp	GCST90043785	7	100850659	G/A	0.098	0.098	0.033	0.02	0.099	49.553
rs191121916	UKB-ppp	GCST90043785	7	100427785	T/C	0.016	0.016	0.03	0.048	0.527	82.675
rs75806374	UKB-ppp	GCST90043785	7	100615580	C/T	0.054	0.054	0.03	0.027	0.261	77.672
rs62482172	UKB-ppp	GCST90043785	7	99816509	T/C	0.101	0.101	0.03	0.02	0.137	81.858
rs146477489	UKB-ppp	GCST90043785	7	100399315	T/C	0.013	0.013	0.029	0.053	0.585	82.46
rs11539289	UKB-ppp	GCST90043785	7	100465118	T/C	0.019	0.019	0.028	0.044	0.52	83.151
rs11505848	UKB-ppp	GCST90043785	7	99734842	T/C	0.523	0.477	0.027	0.012	0.025	329.769
rs192278269	UKB-ppp	GCST90043785	7	100525616	C/A	0.011	0.011	0.025	0.057	0.659	86.82
rs180735198	UKB-ppp	GCST90043785	7	99907719	A/G	0.029	0.029	0.023	0.036	0.524	35.41
rs143228326	UKB-ppp	GCST90043785	7	100432434	A/G	0.011	0.011	0.023	0.057	0.694	71.603
rs113452722	UKB-ppp	GCST90043785	7	100514659	T/C	0.103	0.103	0.021	0.02	0.3	256.532
rs113046316	UKB-ppp	GCST90043785	7	99744713	G/T	0.193	0.193	0.017	0.015	0.275	117.734
rs314368	UKB-ppp	GCST90043785	7	100448445	G/T	0.477	0.477	0.016	0.012	0.17	1735.85
rs4727468	UKB-ppp	GCST90043785	7	100507896	G/A	0.037	0.037	0.015	0.032	0.64	127.421
rs7809835	UKB-ppp	GCST90043785	7	99587515	C/T	0.932	0.068	0.015	0.024	0.539	102.779
rs7778388	UKB-ppp	GCST90043785	7	100530811	G/A	0.382	0.382	0.014	0.012	0.244	806.802
rs62482241	UKB-ppp	GCST90043785	7	100235508	A/G	0.254	0.254	0.012	0.014	0.367	158.034
rs147677994	UKB-ppp	GCST90043785	7	100905930	T/C	0.073	0.073	0.012	0.023	0.603	32.467
rs112620635	UKB-ppp	GCST90043785	7	100922188	G/A	0.048	0.048	0.012	0.028	0.672	31.105
rs314350	UKB-ppp	GCST90043785	7	100402000	A/G	0.367	0.367	0.01	0.012	0.441	59.025
rs62482461	UKB-ppp	GCST90043785	7	100449097	A/G	0.025	0.025	0.008	0.039	0.838	299.552
rs71569528	UKB-ppp	GCST90043785	7	99597523	T/C	0.093	0.093	0.008	0.021	0.719	68.599
rs6465777	UKB-ppp	GCST90043785	7	100532911	T/C	0.266	0.266	0.007	0.014	0.598	371.879
rs2286265	UKB-ppp	GCST90043785	7	100006965	T/C	0.137	0.137	0.007	0.017	0.694	99.801
rs187155017	UKB-ppp	GCST90043785	7	100544002	T/C	0.008	0.008	0.007	0.066	0.92	80.661
rs17880573	UKB-ppp	GCST90043785	7	100492412	T/C	0.14	0.14	0.006	0.018	0.75	219.763
rs2571609	UKB-ppp	GCST90043785	7	100433186	T/C	0.232	0.232	0.005	0.014	0.703	424.751
rs148092638	UKB-ppp	GCST90043785	7	100471336	T/C	0.039	0.039	0.005	0.031	0.877	103.553
rs150729133	UKB-ppp	GCST90043785	7	100370885	T/C	0.021	0.021	0.004	0.042	0.929	72.743
rs2227692	UKB-ppp	GCST90043785	7	100779244	T/C	0.074	0.074	0.002	0.023	0.923	31.209
rs2525555	UKB-ppp	GCST90043785	7	99568736	C/T	0.698	0.302	0	0.013	0.974	212.658
rs112706242	UKB-ppp	GCST90043785	7	100309171	T/C	0.023	0.023	-0.001	0.04	0.988	58.978
rs35656988	UKB-ppp	GCST90043785	7	99552805	T/C	0.486	0.486	-0.001	0.012	0.916	72.766
rs76325149	UKB-ppp	GCST90043785	7	100389590	T/C	0.062	0.062	-0.002	0.025	0.938	65.535
rs10231522	UKB-ppp	GCST90043785	7	99611922	C/T	0.12	0.12	-0.003	0.018	0.879	42.145
rs117539658	UKB-ppp	GCST90043785	7	100469634	T/C	0.04	0.04	-0.004	0.031	0.905	68.645
rs200381069	UKB-ppp	GCST90043785	7	100639160	T/C	0.244	0.244	-0.006	0.015	0.7	134.248
rs75126895	UKB-ppp	GCST90043785	7	99521689	C/T	0.038	0.038	-0.006	0.031	0.851	67.107
rs183517983	UKB-ppp	GCST90043785	7	99934792	T/C	0.026	0.026	-0.007	0.037	0.86	104.314
rs570087	UKB-ppp	GCST90043785	7	100371785	C/T	0.365	0.365	-0.008	0.012	0.517	443.708
rs62482549	UKB-ppp	GCST90043785	7	100517187	T/C	0.201	0.201	-0.009	0.015	0.565	1579.55
rs117018601	UKB-ppp	GCST90043785	7	100214515	T/C	0.02	0.02	-0.01	0.043	0.818	91.463
rs6973913	UKB-ppp	GCST90043785	7	100662969	A/G	0.201	0.201	-0.013	0.015	0.39	40.718
rs138235358	UKB-ppp	GCST90043785	7	99876010	A/G	0.098	0.098	-0.013	0.02	0.516	52.065
rs117717323	UKB-ppp	GCST90043785	7	100461690	T/C	0.02	0.02	-0.013	0.043	0.759	211.585
rs117117110	UKB-ppp	GCST90043785	7	100511372	A/G	0.02	0.02	-0.014	0.043	0.74	58.562
rs12540257	UKB-ppp	GCST90043785	7	99603716	C/T	0.22	0.22	-0.015	0.015	0.335	32.174
rs139788064	UKB-ppp	GCST90043785	7	100106301	T/C	0.042	0.042	-0.015	0.03	0.615	59.44
rs113267364	UKB-ppp	GCST90043785	7	100629369	G/T	0.144	0.144	-0.015	0.017	0.373	93.487
rs55754661	UKB-ppp	GCST90043785	7	100503300	A/G	0.019	0.019	-0.016	0.044	0.72	56.583
rs10900	UKB-ppp	GCST90043785	7	100733565	G/A	0.094	0.094	-0.016	0.021	0.434	52.309
rs146873825	UKB-ppp	GCST90043785	7	99905458	A/G	0.064	0.064	-0.018	0.025	0.474	31.893
rs62483667	UKB-ppp	GCST90043785	7	100536405	C/T	0.237	0.237	-0.018	0.014	0.205	663.786
rs62483660	UKB-ppp	GCST90043785	7	100531662	C/T	0.098	0.098	-0.019	0.02	0.335	446.202
rs2571596	UKB-ppp	GCST90043785	7	100464888	T/C	0.04	0.04	-0.02	0.031	0.523	126.554
rs13245010	UKB-ppp	GCST90043785	7	100840050	C/T	0.452	0.452	-0.023	0.012	0.06	40.819
rs145318020	UKB-ppp	GCST90043785	7	100310366	A/G	0.058	0.058	-0.025	0.025	0.323	164.435
rs4729578	UKB-ppp	GCST90043785	7	99742093	A/G	0.217	0.217	-0.025	0.014	0.083	140.729
rs112187066	UKB-ppp	GCST90043785	7	100295193	A/G	0.047	0.047	-0.026	0.029	0.368	31.595
rs371233303	UKB-ppp	GCST90043785	7	100553569	G/T	0.04	0.04	-0.026	0.03	0.385	129.812
rs149676605	UKB-ppp	GCST90043785	7	100465439	C/T	0.06	0.06	-0.027	0.025	0.285	254.221
rs2734895	UKB-ppp	GCST90043785	7	100190116	C/T	0.673	0.327	-0.027	0.013	0.037	311.722
rs11971846	UKB-ppp	GCST90043785	7	100092311	G/A	0.867	0.133	-0.028	0.018	0.121	86.617
rs117136190	UKB-ppp	GCST90043785	7	100172259	G/A	0.007	0.007	-0.028	0.073	0.7	37.438
rs80250975	UKB-ppp	GCST90043785	7	100674309	T/C	0.087	0.087	-0.029	0.021	0.171	72.056
rs11761260	UKB-ppp	GCST90043785	7	100179857	A/G	0.088	0.088	-0.033	0.021	0.122	201.208
rs55773945	UKB-ppp	GCST90043785	7	100042413	C/T	0.539	0.461	-0.034	0.012	0.004	41.548
rs221795	UKB-ppp	GCST90043785	7	100283261	T/C	0.637	0.363	-0.036	0.012	0.004	30.858
rs56148928	UKB-ppp	GCST90043785	7	100277868	A/G	0.054	0.054	-0.038	0.026	0.149	60.596
rs118110129	UKB-ppp	GCST90043785	7	100519823	T/C	0.028	0.028	-0.038	0.036	0.294	234.479
rs113683483	UKB-ppp	GCST90043785	7	99679295	T/C	0.057	0.057	-0.039	0.026	0.133	102.017
rs4131224	UKB-ppp	GCST90043785	7	100544462	A/G	0.117	0.117	-0.04	0.019	0.032	394.67
rs117450257	UKB-ppp	GCST90043785	7	100446237	G/A	0.038	0.038	-0.04	0.031	0.202	47.389
rs57220743	UKB-ppp	GCST90043785	7	100641872	C/T	0.665	0.335	-0.041	0.013	0.001	29.739
rs141983988	UKB-ppp	GCST90043785	7	99665013	A/G	0.009	0.009	-0.044	0.065	0.5	37.845
rs62484984	UKB-ppp	GCST90043785	7	99639187	A/G	0.04	0.04	-0.044	0.031	0.145	36.392
rs142417548	UKB-ppp	GCST90043785	7	100370501	G/T	0.029	0.029	-0.049	0.035	0.168	59.178
rs4073078	UKB-ppp	GCST90043785	7	100624643	G/T	0.031	0.031	-0.054	0.035	0.12	138.756
rs143669824	UKB-ppp	GCST90043785	7	100508663	C/T	0.026	0.026	-0.056	0.038	0.14	59.441
rs137910416	UKB-ppp	GCST90043785	7	100486285	T/G	0.02	0.02	-0.066	0.042	0.118	37.833
rs117817520	UKB-ppp	GCST90043785	7	100796081	G/T	0.015	0.015	-0.083	0.049	0.094	30.453
rs117451414	UKB-ppp	GCST90043785	7	100701619	C/T	0.021	0.021	-0.085	0.042	0.04	37.646
ACP1
rs144391843	decode	GCST90043785	2	317964	C/T	0.01	0.01	0.111	0.059	0.059	128.932
rs78536925	decode	GCST90043785	2	474997	A/G	0.01	0.01	0.095	0.059	0.108	44.503
rs180967849	decode	GCST90043785	2	154038	T/G	0.01	0.01	0.088	0.059	0.138	348.414
rs113230864	decode	GCST90043785	2	77472	T/G	0.011	0.011	0.087	0.058	0.137	126.819
rs143282386	decode	GCST90043785	2	834491	G/A	0.016	0.016	0.081	0.048	0.091	95.322
rs4077326	decode	GCST90043785	2	1147706	G/A	0.942	0.058	0.081	0.026	0.002	31.993
rs74692939	decode	GCST90043785	2	836787	T/C	0.015	0.015	0.078	0.049	0.11	62.983
rs11901199	decode	GCST90043785	2	18856	A/G	0.034	0.034	0.072	0.033	0.032	330.565
rs77818233	decode	GCST90043785	2	140659	G/A	0.04	0.04	0.061	0.031	0.046	1185.74
rs114994612	decode	GCST90043785	2	1151709	T/C	0.012	0.012	0.055	0.056	0.329	45.455
rs76796029	decode	GCST90043785	2	1098596	T/C	0.017	0.017	0.052	0.046	0.256	43.661
rs34767833	decode	GCST90043785	2	1123595	G/A	0.036	0.036	0.051	0.032	0.111	33.896
rs140648723	decode	GCST90043785	2	15959	G/A	0.016	0.016	0.047	0.049	0.336	118.941
rs4854296	decode	GCST90043785	2	159339	G/A	0.943	0.057	0.046	0.026	0.08	237.047
rs10189810	decode	GCST90043785	2	316080	G/A	0.932	0.068	0.044	0.025	0.078	74.63
rs141169672	decode	GCST90043785	2	743176	G/A	0.006	0.006	0.042	0.078	0.587	170.657
rs114649243	decode	GCST90043785	2	351987	A/G	0.025	0.025	0.041	0.039	0.29	77.187
rs6754120	decode	GCST90043785	2	340363	G/A	0.077	0.077	0.039	0.022	0.081	325.173
rs13024509	decode	GCST90043785	2	197568	G/T	0.723	0.277	0.038	0.014	0.006	4061.94
rs2724918	decode	GCST90043785	2	569139	G/A	0.046	0.046	0.037	0.029	0.2	86.582
rs1511327	decode	GCST90043785	2	346881	G/T	0.978	0.022	0.033	0.042	0.422	67.866
rs77927634	decode	GCST90043785	2	277314	A/G	0.047	0.047	0.033	0.028	0.239	1178.57
rs4971370	decode	GCST90043785	2	1208072	G/A	0.088	0.088	0.032	0.021	0.131	64.549
rs56277218	decode	GCST90043785	2	499284	C/T	0.184	0.184	0.03	0.015	0.048	72.48
rs144898610	decode	GCST90043785	2	878325	C/T	0.019	0.019	0.03	0.044	0.493	153.262
rs62116968	decode	GCST90043785	2	305623	T/C	0.064	0.064	0.03	0.025	0.242	807.536
rs71440643	decode	GCST90043785	2	1278460	G/A	0.035	0.035	0.028	0.032	0.391	32.415
rs10190919	decode	GCST90043785	2	654157	T/C	0.746	0.254	0.027	0.014	0.06	297.29
rs55739234	decode	GCST90043785	2	854909	A/G	0.762	0.238	0.026	0.014	0.06	110.647
rs143510439	decode	GCST90043785	2	196498	A/G	0.012	0.012	0.022	0.055	0.682	344.297
rs143570693	decode	GCST90043785	2	257733	G/A	0.026	0.026	0.022	0.038	0.559	333.798
rs115410064	decode	GCST90043785	2	339749	T/C	0.008	0.008	0.021	0.069	0.76	164.468
rs6732624	decode	GCST90043785	2	449787	G/A	0.249	0.249	0.021	0.014	0.135	211.347
rs149178666	decode	GCST90043785	2	282877	T/C	0.036	0.036	0.019	0.032	0.548	594.463
rs11896376	decode	GCST90043785	2	1074240	A/G	0.61	0.39	0.019	0.012	0.121	107.648
rs116611928	decode	GCST90043785	2	1218542	T/C	0.019	0.019	0.019	0.044	0.672	41.932
rs28606392	decode	GCST90043785	2	1247817	A/G	0.215	0.215	0.019	0.015	0.199	64.989
rs67635456	decode	GCST90043785	2	857053	C/A	0.569	0.431	0.018	0.012	0.13	82.871
rs3749138	decode	GCST90043785	2	677213	A/G	0.832	0.168	0.018	0.016	0.258	74.558
rs62103638	decode	GCST90043785	2	720760	G/A	0.504	0.496	0.018	0.012	0.142	369.704
rs4640417	decode	GCST90043785	2	648527	G/A	0.383	0.383	0.018	0.012	0.149	119.664
rs4246572	decode	GCST90043785	2	1147224	C/T	0.957	0.043	0.018	0.03	0.548	131.833
rs66663409	decode	GCST90043785	2	596888	A/G	0.13	0.13	0.016	0.018	0.354	182.857
rs150182885	decode	GCST90043785	2	572338	T/C	0.021	0.021	0.016	0.042	0.7	100.867
rs4438518	decode	GCST90043785	2	817066	C/A	0.189	0.189	0.015	0.015	0.335	161.384
rs78243577	decode	GCST90043785	2	122290	A/G	0.062	0.062	0.014	0.025	0.564	448.564
rs80161081	decode	GCST90043785	2	226594	T/C	0.034	0.034	0.014	0.033	0.671	1304.42
rs55945295	decode	GCST90043785	2	464789	G/T	0.258	0.258	0.014	0.014	0.325	273.445
rs6746997	decode	GCST90043785	2	788807	C/T	0.174	0.174	0.014	0.016	0.387	48.884
rs55784042	decode	GCST90043785	2	906568	G/A	0.051	0.051	0.013	0.028	0.631	64.148
rs4643574	decode	GCST90043785	2	315215	G/A	0.919	0.081	0.013	0.022	0.551	374.043
rs300753	decode	GCST90043785	2	209622	T/C	0.551	0.449	0.012	0.012	0.32	19839.3
rs62114726	decode	GCST90043785	2	16078	G/T	0.016	0.016	0.012	0.048	0.803	187.49
rs6548226	decode	GCST90043785	2	343588	G/A	0.496	0.496	0.012	0.012	0.345	414.001
rs2685229	decode	GCST90043785	2	435315	C/T	0.527	0.473	0.012	0.012	0.332	38.985
rs72760962	decode	GCST90043785	2	710284	C/T	0.037	0.037	0.012	0.032	0.711	77.792
rs113977084	decode	GCST90043785	2	893877	C/T	0.187	0.187	0.012	0.015	0.449	71.499
rs72772899	decode	GCST90043785	2	257992	A/G	0.066	0.066	0.01	0.024	0.689	778.411
rs2724860	decode	GCST90043785	2	467148	G/A	0.535	0.465	0.009	0.012	0.445	44.248
rs77267681	decode	GCST90043785	2	757507	T/C	0.013	0.013	0.009	0.052	0.863	168.543
rs4971332	decode	GCST90043785	2	949324	T/C	0.241	0.241	0.009	0.014	0.525	133.68
rs13020113	decode	GCST90043785	2	806080	C/T	0.798	0.202	0.009	0.015	0.563	51.454
rs59442469	decode	GCST90043785	2	1051935	G/A	0.147	0.147	0.008	0.017	0.654	148.344
rs56978277	decode	GCST90043785	2	826984	C/A	0.429	0.429	0.008	0.012	0.532	155.817
rs72778227	decode	GCST90043785	2	598093	A/G	0.163	0.163	0.006	0.016	0.69	111.85
rs77736578	decode	GCST90043785	2	1048667	A/G	0.244	0.244	0.006	0.014	0.655	120.31
rs13016285	decode	GCST90043785	2	926267	C/T	0.676	0.324	0.006	0.013	0.631	123.948
rs77467988	decode	GCST90043785	2	645227	T/C	0.037	0.037	0.006	0.032	0.858	482.333
rs10170011	decode	GCST90043785	2	70187	A/G	0.071	0.071	0.006	0.023	0.812	107.633
rs4854304	decode	GCST90043785	2	389947	A/C	0.251	0.251	0.005	0.015	0.712	157.732
rs72772808	decode	GCST90043785	2	86338	A/G	0.033	0.033	0.005	0.033	0.874	702.036
rs7597461	decode	GCST90043785	2	659788	G/A	0.292	0.292	0.005	0.013	0.696	73.549
rs2947414	decode	GCST90043785	2	610102	G/A	0.151	0.151	0.004	0.017	0.79	63.315
rs183435769	decode	GCST90043785	2	823988	T/G	0.017	0.017	0.004	0.047	0.931	67.091
rs72762919	decode	GCST90043785	2	820799	T/C	0.117	0.117	0.004	0.019	0.844	365.064
rs4854331	decode	GCST90043785	2	617621	A/G	0.639	0.361	0.004	0.012	0.772	75.708
rs11895897	decode	GCST90043785	2	958072	T/G	0.695	0.305	0.004	0.013	0.783	260.755
rs80053773	decode	GCST90043785	2	1170483	G/T	0.026	0.026	0.003	0.038	0.932	282.379
rs6711315	decode	GCST90043785	2	323401	A/G	0.098	0.098	0.003	0.02	0.894	200.663
rs34892177	decode	GCST90043785	2	361621	T/C	0.04	0.04	0.003	0.031	0.932	32.83
rs11127496	decode	GCST90043785	2	694063	A/G	0.596	0.404	0.003	0.012	0.833	79.148
rs55869951	decode	GCST90043785	2	512221	T/C	0.032	0.032	0.002	0.034	0.963	51.559
rs151185342	decode	GCST90043785	2	411719	A/G	0.02	0.02	0.001	0.043	0.975	49.592
rs115256206	decode	GCST90043785	2	652217	A/G	0.031	0.031	0.001	0.034	0.98	39.196
rs4375895	decode	GCST90043785	2	1173631	G/A	0.058	0.058	0.001	0.026	0.983	38.915
rs115640110	decode	GCST90043785	2	181840	T/G	0.012	0.012	0	0.055	0.997	170.206
rs75898811	decode	GCST90043785	2	926444	G/A	0.036	0.036	0	0.032	1	352.229
rs4854357	decode	GCST90043785	2	686078	A/G	0.238	0.238	0	0.014	0.979	57.649
rs73165758	decode	GCST90043785	2	962229	G/A	0.334	0.334	-0.001	0.013	0.96	76.919
rs76676933	decode	GCST90043785	2	211386	C/T	0.016	0.016	-0.001	0.048	0.986	388.394
rs10165221	decode	GCST90043785	2	50814	T/C	0.302	0.302	-0.001	0.013	0.935	5138.56
rs2724862	decode	GCST90043785	2	477100	G/A	0.81	0.19	-0.001	0.015	0.936	40.442
rs13415548	decode	GCST90043785	2	929491	A/G	0.285	0.285	-0.001	0.013	0.925	87.757
rs192568475	decode	GCST90043785	2	1157692	A/G	0.013	0.013	-0.001	0.055	0.981	46.185
rs1573990	decode	GCST90043785	2	555344	C/A	0.073	0.073	-0.002	0.023	0.946	60.926
rs68042888	decode	GCST90043785	2	202407	T/C	0.019	0.019	-0.002	0.044	0.967	468.104
rs1317961	decode	GCST90043785	2	678969	T/C	0.481	0.481	-0.002	0.012	0.879	119.943
rs116169023	decode	GCST90043785	2	986357	G/A	0.03	0.03	-0.002	0.035	0.944	148.75
rs116740263	decode	GCST90043785	2	991979	A/G	0.026	0.026	-0.003	0.037	0.928	110.051
rs11681952	decode	GCST90043785	2	779845	A/G	0.033	0.033	-0.004	0.033	0.897	49.048
rs17041717	decode	GCST90043785	2	193991	C/T	0.209	0.209	-0.004	0.015	0.777	4577.89
rs114590050	decode	GCST90043785	2	437409	G/T	0.025	0.025	-0.005	0.039	0.888	164.409
rs62107452	decode	GCST90043785	2	1134384	T/C	0.138	0.138	-0.005	0.018	0.758	120.471
rs12986972	decode	GCST90043785	2	440937	A/C	0.113	0.113	-0.006	0.019	0.76	205.347
rs6714163	decode	GCST90043785	2	777252	C/T	0.356	0.356	-0.006	0.013	0.649	252.08
rs2685260	decode	GCST90043785	2	548043	A/G	0.979	0.021	-0.007	0.042	0.873	195.624
rs4854368	decode	GCST90043785	2	746493	C/A	0.275	0.275	-0.007	0.013	0.607	551.318
rs300758	decode	GCST90043785	2	72184	T/C	0.054	0.054	-0.007	0.027	0.786	800.062
rs111915240	decode	GCST90043785	2	1045595	T/C	0.022	0.022	-0.007	0.041	0.855	56.116
rs12476469	decode	GCST90043785	2	861993	C/T	0.277	0.277	-0.009	0.013	0.499	268.487
rs72776413	decode	GCST90043785	2	450339	T/C	0.012	0.012	-0.01	0.056	0.864	127.027
rs9752737	decode	GCST90043785	2	355118	G/A	0.475	0.475	-0.01	0.012	0.413	80.444
rs62105673	decode	GCST90043785	2	929925	T/C	0.075	0.075	-0.011	0.023	0.624	118.163
rs74510918	decode	GCST90043785	2	416922	G/A	0.053	0.053	-0.011	0.027	0.674	79.651
rs12618964	decode	GCST90043785	2	778436	G/A	0.356	0.356	-0.012	0.013	0.353	54.18
rs4971399	decode	GCST90043785	2	1157465	G/A	0.873	0.127	-0.013	0.018	0.479	51.037
rs12993438	decode	GCST90043785	2	510344	G/A	0.193	0.193	-0.014	0.015	0.352	205.581
rs62116661	decode	GCST90043785	2	58639	T/C	0.082	0.082	-0.014	0.022	0.52	4984.72
rs62117009	decode	GCST90043785	2	354287	C/T	0.029	0.029	-0.015	0.036	0.678	85.526
rs6728479	decode	GCST90043785	2	654472	G/A	0.059	0.059	-0.015	0.026	0.562	49.014
rs192923284	decode	GCST90043785	2	672740	A/C	0.019	0.019	-0.017	0.043	0.696	53.836
rs80327953	decode	GCST90043785	2	313184	A/G	0.063	0.063	-0.018	0.025	0.473	44.723
rs6710875	decode	GCST90043785	2	699976	G/A	0.86	0.14	-0.018	0.017	0.307	264.406
rs1511324	decode	GCST90043785	2	454860	A/G	0.203	0.203	-0.018	0.015	0.228	78.136
rs79975915	decode	GCST90043785	2	262119	C/T	0.114	0.114	-0.019	0.019	0.314	1207.6
rs13393336	decode	GCST90043785	2	1088657	A/G	0.022	0.022	-0.019	0.041	0.643	31.742
rs76692545	decode	GCST90043785	2	391181	A/G	0.027	0.027	-0.019	0.037	0.605	124.707
rs300806	decode	GCST90043785	2	98427	G/A	0.12	0.12	-0.02	0.018	0.285	3292.03
rs12471575	decode	GCST90043785	2	987397	A/G	0.024	0.024	-0.02	0.039	0.606	68.568
rs2867121	decode	GCST90043785	2	658550	G/A	0.077	0.077	-0.02	0.023	0.372	67.772
rs6719944	decode	GCST90043785	2	320574	C/T	0.579	0.421	-0.022	0.012	0.078	337.352
rs78689932	decode	GCST90043785	2	188112	A/G	0.015	0.015	-0.022	0.05	0.658	232.353
rs76805170	decode	GCST90043785	2	646780	A/G	0.029	0.029	-0.023	0.035	0.524	34.724
rs6548219	decode	GCST90043785	2	30762	G/A	0.637	0.363	-0.023	0.013	0.071	23333.4
rs12465066	decode	GCST90043785	2	193736	C/T	0.155	0.155	-0.024	0.017	0.149	82.316
rs74953226	decode	GCST90043785	2	1092870	G/A	0.028	0.028	-0.026	0.036	0.471	35.477
rs142825134	decode	GCST90043785	2	493960	C/T	0.013	0.013	-0.026	0.052	0.613	72.96
rs115124376	decode	GCST90043785	2	620455	T/C	0.017	0.017	-0.028	0.047	0.555	83.67
rs59787758	decode	GCST90043785	2	101317	G/T	0.014	0.014	-0.028	0.051	0.589	334.408
rs71437297	decode	GCST90043785	2	421972	G/A	0.005	0.005	-0.028	0.09	0.756	32.979
rs13400442	decode	GCST90043785	2	18506	C/T	0.03	0.03	-0.029	0.036	0.418	104.365
rs2952790	decode	GCST90043785	2	212106	A/G	0.172	0.172	-0.03	0.016	0.065	4808.62
rs62117005	decode	GCST90043785	2	349977	A/G	0.068	0.068	-0.03	0.025	0.228	239.431
rs35768837	decode	GCST90043785	2	799312	G/T	0.078	0.078	-0.031	0.022	0.171	229.078
rs141224959	decode	GCST90043785	2	380055	A/G	0.038	0.038	-0.032	0.031	0.305	63.263
rs191579551	decode	GCST90043785	2	394758	C/T	0.013	0.013	-0.032	0.052	0.54	50.599
rs75971852	decode	GCST90043785	2	626256	A/G	0.014	0.014	-0.034	0.051	0.505	41.722
rs28867477	decode	GCST90043785	2	1117436	G/A	0.173	0.173	-0.036	0.016	0.023	55.46
rs76316505	decode	GCST90043785	2	717680	A/G	0.018	0.018	-0.037	0.046	0.418	71.953
rs116266491	decode	GCST90043785	2	465275	A/G	0.009	0.009	-0.038	0.062	0.537	43.152
rs116343554	decode	GCST90043785	2	90894	T/C	0.031	0.031	-0.04	0.034	0.249	355.63
rs140024199	decode	GCST90043785	2	383696	T/C	0.009	0.009	-0.042	0.065	0.521	49.794
rs144639455	decode	GCST90043785	2	226243	C/T	0.014	0.014	-0.043	0.051	0.395	250.628
rs62107450	decode	GCST90043785	2	1134065	T/C	0.059	0.059	-0.044	0.026	0.086	116.505
rs150520605	decode	GCST90043785	2	722368	C/T	0.01	0.01	-0.045	0.06	0.455	44.329
rs113071838	decode	GCST90043785	2	309039	T/C	0.025	0.025	-0.045	0.039	0.238	234.138
rs75409945	decode	GCST90043785	2	787581	T/C	0.031	0.031	-0.053	0.035	0.123	209.85
rs146691506	decode	GCST90043785	2	1237853	T/C	0.016	0.016	-0.059	0.048	0.215	54.257
rs76621838	decode	GCST90043785	2	1000738	G/A	0.067	0.067	-0.059	0.024	0.014	58.202
rs111900655	decode	GCST90043785	2	942714	A/G	0.017	0.017	-0.067	0.046	0.149	93.237
rs148901617	decode	GCST90043785	2	31012	A/G	0.021	0.021	-0.082	0.042	0.053	181.233
rs116376235	decode	GCST90043785	2	585232	T/C	0.028	0.028	-0.085	0.036	0.019	87.982
rs62116680	UKB-ppp	GCST90043785	2	101861	C/T	0.056	0.056	0.065	0.027	0.016	93.688
rs74487397	UKB-ppp	GCST90043785	2	104036	C/T	0.039	0.039	0.064	0.031	0.04	164.312
rs76053175	UKB-ppp	GCST90043785	2	352596	C/T	0.074	0.074	0.039	0.023	0.089	74.824
rs56378003	UKB-ppp	GCST90043785	2	318239	G/A	0.383	0.383	0.036	0.012	0.004	100.743
rs6754607	UKB-ppp	GCST90043785	2	310687	G/A	0.84	0.16	0.034	0.017	0.044	139.257
rs114129789	UKB-ppp	GCST90043785	2	524600	T/C	0.059	0.059	0.033	0.026	0.194	42.285
rs75141812	UKB-ppp	GCST90043785	2	290003	T/C	0.249	0.249	0.032	0.014	0.023	1443.01
rs13016713	UKB-ppp	GCST90043785	2	598598	G/A	0.385	0.385	0.02	0.013	0.108	67.071
rs6709135	UKB-ppp	GCST90043785	2	618902	T/G	0.397	0.397	0.02	0.013	0.111	89.069
rs6711286	UKB-ppp	GCST90043785	2	624294	A/G	0.19	0.19	0.018	0.015	0.235	64.846
rs12714397	UKB-ppp	GCST90043785	2	23368	A/C	0.259	0.259	0.014	0.014	0.312	688.581
rs394791	UKB-ppp	GCST90043785	2	177937	C/A	0.489	0.489	0.014	0.012	0.246	1171.45
rs300750	UKB-ppp	GCST90043785	2	208794	G/T	0.501	0.499	0.012	0.012	0.327	1457.61
rs115627107	UKB-ppp	GCST90043785	2	350582	C/T	0.048	0.048	0.01	0.029	0.723	116.825
rs79003624	UKB-ppp	GCST90043785	2	191395	A/G	0.055	0.055	0.009	0.027	0.725	31.951
rs56123710	UKB-ppp	GCST90043785	2	658415	C/A	0.292	0.292	0.009	0.013	0.496	56.047
rs72772884	UKB-ppp	GCST90043785	2	220548	A/G	0.066	0.066	0.009	0.024	0.712	39.691
rs76433480	UKB-ppp	GCST90043785	2	395708	C/T	0.151	0.151	0.008	0.017	0.632	45.436
rs2685217	UKB-ppp	GCST90043785	2	499823	T/C	0.22	0.22	0.004	0.015	0.793	31.755
rs118063885	UKB-ppp	GCST90043785	2	91076	T/C	0.039	0.039	0.004	0.032	0.906	62.915
rs4396757	UKB-ppp	GCST90043785	2	770745	G/A	0.611	0.389	0.002	0.012	0.844	37.291
rs11891259	UKB-ppp	GCST90043785	2	142245	C/T	0.147	0.147	0.001	0.018	0.937	833.726
rs12614257	UKB-ppp	GCST90043785	2	403269	A/C	0.052	0.052	-0.003	0.027	0.908	36.155
rs6711931	UKB-ppp	GCST90043785	2	719889	A/G	0.206	0.206	-0.005	0.015	0.742	54.585
rs62114503	UKB-ppp	GCST90043785	2	234737	C/T	0.085	0.085	-0.006	0.022	0.788	385.579
rs34521596	UKB-ppp	GCST90043785	2	443196	T/C	0.045	0.045	-0.012	0.029	0.674	80.727
rs62104230	UKB-ppp	GCST90043785	2	614453	C/A	0.3	0.3	-0.016	0.013	0.212	61.034
rs114140862	UKB-ppp	GCST90043785	2	135871	G/A	0.033	0.033	-0.022	0.033	0.52	145.632
rs35284269	UKB-ppp	GCST90043785	2	362911	T/C	0.021	0.021	-0.024	0.042	0.569	52.228
rs77662658	UKB-ppp	GCST90043785	2	371636	G/T	0.029	0.029	-0.024	0.036	0.507	30.913
rs11679280	UKB-ppp	GCST90043785	2	311415	C/T	0.06	0.06	-0.027	0.026	0.293	135.946
rs72772835	UKB-ppp	GCST90043785	2	134554	T/C	0.101	0.101	-0.028	0.02	0.155	75.292
rs71437291	UKB-ppp	GCST90043785	2	256414	A/G	0.044	0.044	-0.042	0.03	0.159	1549.03
rs187671824	UKB-ppp	GCST90043785	2	391190	A/C	0.03	0.03	-0.082	0.035	0.021	86.278
ACP5
rs143186713	decode	GCST90043785	19	11741283	G/A	0.015	0.015	0.076	0.05	0.128	73.619
rs79781366	decode	GCST90043785	19	12634807	A/C	0.115	0.115	0.055	0.019	0.003	35.026
rs76182213	decode	GCST90043785	19	12477229	T/C	0.049	0.049	0.049	0.028	0.078	65.006
rs72995045	decode	GCST90043785	19	11691837	T/C	0.087	0.087	0.025	0.021	0.231	94.924
rs72989977	decode	GCST90043785	19	12450044	T/C	0.155	0.155	0.024	0.017	0.166	47.73
rs11665725	decode	GCST90043785	19	12672592	G/A	0.668	0.332	0.019	0.013	0.135	34.077
rs3848587	decode	GCST90043785	19	11666591	T/C	0.077	0.077	0.014	0.022	0.523	72.244
rs7254316	decode	GCST90043785	19	11915185	A/G	0.527	0.473	0.012	0.012	0.306	33.293
rs12150927	decode	GCST90043785	19	11809751	A/G	0.362	0.362	0.007	0.013	0.574	228.054
rs145025827	decode	GCST90043785	19	11887824	T/C	0.02	0.02	0.007	0.042	0.865	46.319
rs9749384	decode	GCST90043785	19	11834721	C/T	0.439	0.439	0.002	0.012	0.887	119.29
rs55806100	decode	GCST90043785	19	11680759	G/A	0.33	0.33	0.001	0.013	0.966	71.947
rs34803265	decode	GCST90043785	19	11618630	A/G	0.065	0.065	0	0.024	0.988	80.076
rs2305799	decode	GCST90043785	19	11687351	T/C	0.123	0.123	-0.002	0.018	0.909	465.011
rs56015835	decode	GCST90043785	19	11547506	T/C	0.137	0.137	-0.002	0.018	0.903	46.223
rs1969533	decode	GCST90043785	19	11725823	G/A	0.592	0.408	-0.002	0.012	0.85	84.005
rs10409030	decode	GCST90043785	19	11817106	T/C	0.036	0.036	-0.005	0.033	0.89	130.805
rs149680967	decode	GCST90043785	19	11939702	T/C	0.018	0.018	-0.005	0.045	0.915	31.499
rs74181603	decode	GCST90043785	19	11741320	A/C	0.114	0.114	-0.005	0.019	0.792	448.786
rs4804633	decode	GCST90043785	19	11772989	G/T	0.283	0.283	-0.01	0.013	0.457	30.553
rs35949302	decode	GCST90043785	19	11603321	G/A	0.264	0.264	-0.01	0.014	0.476	102.828
rs11557488	decode	GCST90043785	19	11558275	A/G	0.224	0.224	-0.021	0.014	0.152	35.738
rs112350148	decode	GCST90043785	19	11827689	A/C	0.062	0.062	-0.025	0.025	0.32	65.319
rs62110837	decode	GCST90043785	19	11957216	T/G	0.101	0.101	-0.025	0.02	0.218	46.79
rs139569726	decode	GCST90043785	19	11789892	A/C	0.043	0.043	-0.029	0.03	0.321	186.11
rs149138791	decode	GCST90043785	19	11929656	G/A	0.012	0.012	-0.032	0.056	0.567	30.421
rs7253363	decode	GCST90043785	19	11682495	G/T	0.958	0.042	-0.038	0.03	0.197	32.888
rs187193410	UKB-ppp	GCST90043785	19	11794082	T/C	0.017	0.017	0.083	0.047	0.077	165.602
rs144236566	UKB-ppp	GCST90043785	19	12558134	A/C	0.041	0.041	0.074	0.031	0.016	64.421
rs143494653	UKB-ppp	GCST90043785	19	11957459	A/G	0.012	0.012	0.05	0.055	0.359	94.912
rs142160996	UKB-ppp	GCST90043785	19	12235060	A/G	0.031	0.031	0.049	0.035	0.163	182.036
rs139944415	UKB-ppp	GCST90043785	19	12479385	T/C	0.018	0.018	0.046	0.045	0.306	32.83
rs148707150	UKB-ppp	GCST90043785	19	12289806	G/A	0.02	0.02	0.04	0.042	0.343	78.53
rs376974828	UKB-ppp	GCST90043785	19	11626019	T/C	0.024	0.024	0.034	0.04	0.405	150.186
rs79859926	UKB-ppp	GCST90043785	19	11686743	T/C	0.087	0.087	0.027	0.021	0.203	267.467
rs17706051	UKB-ppp	GCST90043785	19	12484585	G/A	0.066	0.066	0.024	0.024	0.331	204.595
rs9676962	UKB-ppp	GCST90043785	19	12441244	T/C	0.163	0.163	0.022	0.016	0.175	190.17
rs35061520	UKB-ppp	GCST90043785	19	11537603	A/G	0.032	0.032	0.021	0.034	0.531	115.497
rs311775	UKB-ppp	GCST90043785	19	11573747	G/A	0.139	0.139	0.02	0.017	0.242	79.807
rs8112501	UKB-ppp	GCST90043785	19	11654660	C/A	0.051	0.051	0.017	0.027	0.538	43.117
rs35893594	UKB-ppp	GCST90043785	19	12248233	T/C	0.031	0.031	0.016	0.034	0.634	48.467
rs73498650	UKB-ppp	GCST90043785	19	11789716	A/C	0.087	0.087	0.015	0.021	0.472	551.284
rs111279059	UKB-ppp	GCST90043785	19	12290447	A/G	0.038	0.038	0.013	0.032	0.678	81.84
rs34243815	UKB-ppp	GCST90043785	19	11324965	T/C	0.072	0.072	0.013	0.023	0.574	37.414
rs61149527	UKB-ppp	GCST90043785	19	11668916	C/T	0.077	0.077	0.012	0.022	0.593	44.769
rs11085797	UKB-ppp	GCST90043785	19	11997610	T/G	0.486	0.486	0.01	0.012	0.43	38.438
rs8105246	UKB-ppp	GCST90043785	19	12193087	C/T	0.139	0.139	0.009	0.017	0.615	45.325
rs144457094	UKB-ppp	GCST90043785	19	11534093	T/C	0.062	0.062	0.008	0.025	0.741	38.455
rs55831953	UKB-ppp	GCST90043785	19	12593184	A/G	0.044	0.044	0.008	0.029	0.785	31.063
rs186782601	UKB-ppp	GCST90043785	19	11612565	A/G	0.029	0.029	0.007	0.036	0.842	77.672
rs73003167	UKB-ppp	GCST90043785	19	11791406	A/G	0.019	0.019	0.005	0.044	0.904	32.903
rs113554396	UKB-ppp	GCST90043785	19	11626209	A/G	0.009	0.009	0.005	0.066	0.941	182.09
rs75735316	UKB-ppp	GCST90043785	19	11469957	A/G	0.048	0.048	0.003	0.028	0.915	75.761
rs10419625	UKB-ppp	GCST90043785	19	11738975	T/C	0.342	0.342	0.003	0.013	0.836	779.176
rs116893436	UKB-ppp	GCST90043785	19	11885408	T/C	0.01	0.01	0.001	0.061	0.988	137.703
rs8099884	UKB-ppp	GCST90043785	19	11873382	C/A	0.611	0.389	0	0.012	0.987	175.14
rs644699	UKB-ppp	GCST90043785	19	11612662	C/T	0.048	0.048	-0.002	0.028	0.941	94.912
rs28544506	UKB-ppp	GCST90043785	19	11691078	C/A	0.042	0.042	-0.002	0.03	0.934	707.726
rs139198665	UKB-ppp	GCST90043785	19	11284392	T/C	0.021	0.021	-0.004	0.042	0.917	42.584
rs2458998	UKB-ppp	GCST90043785	19	12370583	C/T	0.568	0.432	-0.005	0.013	0.686	38.089
rs4804605	UKB-ppp	GCST90043785	19	11683160	C/T	0.469	0.469	-0.006	0.012	0.6	512.341
rs149642807	UKB-ppp	GCST90043785	19	11683849	A/G	0.118	0.118	-0.007	0.019	0.716	1860.74
rs11539247	UKB-ppp	GCST90043785	19	11664422	C/A	0.032	0.032	-0.01	0.035	0.78	111.57
rs316499	UKB-ppp	GCST90043785	19	11480999	C/T	0.68	0.32	-0.01	0.013	0.451	36.717
rs35863302	UKB-ppp	GCST90043785	19	11671304	T/C	0.77	0.23	-0.011	0.014	0.443	412.229
rs61745773	UKB-ppp	GCST90043785	19	11485392	T/C	0.011	0.011	-0.019	0.059	0.749	30.512
rs74862238	UKB-ppp	GCST90043785	19	11678192	T/C	0.06	0.06	-0.023	0.026	0.384	52.462
rs142834163	UKB-ppp	GCST90043785	19	11381898	A/G	0.017	0.017	-0.024	0.047	0.604	45.683
rs389786	UKB-ppp	GCST90043785	19	11817095	C/T	0.015	0.015	-0.029	0.05	0.566	89.519
rs74773471	UKB-ppp	GCST90043785	19	12594015	T/C	0.032	0.032	-0.039	0.034	0.262	39.575
rs186029112	UKB-ppp	GCST90043785	19	11463019	T/C	0.009	0.009	-0.047	0.062	0.448	86.699
rs150281461	UKB-ppp	GCST90043785	19	11686405	T/G	0.02	0.02	-0.05	0.044	0.258	31.532
rs146240790	UKB-ppp	GCST90043785	19	11674209	A/G	0.008	0.008	-0.084	0.066	0.204	51.915
rs118038330	UKB-ppp	GCST90043785	19	11596039	A/G	0.016	0.016	-0.084	0.049	0.083	33.208
ACVRL1
rs2277382	decode	GCST90043785	12	52306221	T/C	0.08	0.08	0.023	0.022	0.308	519.841
rs10783485	decode	GCST90043785	12	52336007	T/G	0.349	0.349	0.018	0.013	0.159	93.329
rs117925115	decode	GCST90043785	12	51863328	G/A	0.023	0.023	0.017	0.04	0.676	33.529
rs7316491	decode	GCST90043785	12	52435691	A/G	0.125	0.125	0.015	0.019	0.421	192.255
rs34232954	decode	GCST90043785	12	52541852	T/C	0.195	0.195	0.01	0.016	0.514	34.964
rs11169985	decode	GCST90043785	12	52418434	T/C	0.191	0.191	0.005	0.015	0.761	60.223
rs12830373	decode	GCST90043785	12	52396544	G/A	0.275	0.275	0.004	0.013	0.745	190.503
rs12369653	decode	GCST90043785	12	52599422	T/C	0.201	0.201	0.003	0.015	0.841	33.99
rs2701133	decode	GCST90043785	12	52407063	A/G	0.434	0.434	0.002	0.012	0.878	63.704
rs3741737	decode	GCST90043785	12	52565322	T/G	0.851	0.149	-0.001	0.017	0.968	45.392
rs706819	decode	GCST90043785	12	52315923	C/T	0.737	0.263	-0.002	0.014	0.888	90.344
rs10876333	decode	GCST90043785	12	53128444	T/C	0.06	0.06	-0.01	0.025	0.7	41.825
rs117232006	decode	GCST90043785	12	52551692	T/C	0.052	0.052	-0.015	0.027	0.577	31.203
rs78833711	decode	GCST90043785	12	51912411	A/G	0.026	0.026	-0.028	0.038	0.448	37.095
rs117034338	decode	GCST90043785	12	52260024	A/G	0.007	0.007	-0.035	0.07	0.619	45.338
rs77122453	UKB-ppp	GCST90043785	12	52338013	G/A	0.012	0.012	0.127	0.055	0.02	178.415
rs117723520	UKB-ppp	GCST90043785	12	52003177	T/C	0.049	0.049	0.068	0.028	0.017	87.704
rs118009798	UKB-ppp	GCST90043785	12	52123802	G/A	0.019	0.019	0.06	0.044	0.173	78.943
rs61914025	UKB-ppp	GCST90043785	12	52316990	A/G	0.042	0.042	0.056	0.03	0.065	42.834
rs12423014	UKB-ppp	GCST90043785	12	52358002	A/G	0.123	0.123	0.031	0.018	0.097	147.508
rs2684333	UKB-ppp	GCST90043785	12	52350855	T/C	0.971	0.029	0.029	0.036	0.415	44.317
rs11170029	UKB-ppp	GCST90043785	12	52561632	C/A	0.511	0.489	0.027	0.012	0.025	32.353
rs148816266	UKB-ppp	GCST90043785	12	52159977	G/A	0.011	0.011	0.02	0.059	0.73	75.371
rs141899184	UKB-ppp	GCST90043785	12	52006609	A/G	0.011	0.011	0.019	0.057	0.743	39.355
rs706823	UKB-ppp	GCST90043785	12	52319174	T/G	0.265	0.265	0.016	0.014	0.242	107.803
rs1690215	UKB-ppp	GCST90043785	12	52305789	G/A	0.282	0.282	0.014	0.013	0.29	371.878
rs7397826	UKB-ppp	GCST90043785	12	52325189	T/C	0.364	0.364	0.013	0.012	0.293	328.266
rs74492597	UKB-ppp	GCST90043785	12	52285443	C/A	0.066	0.066	0.011	0.024	0.642	1487.11
rs1700159	UKB-ppp	GCST90043785	12	52305786	T/C	0.772	0.228	0.009	0.014	0.526	457.877
rs2277383	UKB-ppp	GCST90043785	12	52314388	G/T	0.111	0.111	0.007	0.019	0.722	444.118
rs537246355	UKB-ppp	GCST90043785	12	52308164	T/G	0.014	0.014	0.005	0.052	0.918	60.524
rs117275373	UKB-ppp	GCST90043785	12	51794686	A/G	0.12	0.12	0.004	0.018	0.823	32.237
rs7135025	UKB-ppp	GCST90043785	12	52281073	A/G	0.479	0.479	0.002	0.012	0.864	255.306
rs11514121	UKB-ppp	GCST90043785	12	51954779	A/G	0.184	0.184	0.001	0.016	0.926	46.759
rs73109570	UKB-ppp	GCST90043785	12	52254157	C/T	0.073	0.073	0.001	0.023	0.966	30.241
rs11169987	UKB-ppp	GCST90043785	12	52429494	G/A	0.077	0.077	-0.001	0.023	0.976	56.367
rs113598855	UKB-ppp	GCST90043785	12	52289255	C/T	0.045	0.045	-0.001	0.029	0.968	68.601
rs10876227	UKB-ppp	GCST90043785	12	52403110	A/G	0.211	0.211	-0.003	0.015	0.854	135.361
rs117513332	UKB-ppp	GCST90043785	12	52435744	T/C	0.039	0.039	-0.006	0.031	0.844	36.461
rs3847859	UKB-ppp	GCST90043785	12	52293500	A/G	0.385	0.385	-0.008	0.012	0.5	98.168
rs56285889	UKB-ppp	GCST90043785	12	52509468	A/G	0.121	0.121	-0.01	0.019	0.595	92.114
rs2220805	UKB-ppp	GCST90043785	12	52379854	G/A	0.386	0.386	-0.011	0.013	0.395	407.083
rs2242107	UKB-ppp	GCST90043785	12	52437491	A/G	0.273	0.273	-0.013	0.014	0.338	34.997
rs551276921	UKB-ppp	GCST90043785	12	52242193	T/C	0.008	0.008	-0.016	0.068	0.815	47.524
rs73111508	UKB-ppp	GCST90043785	12	52289442	C/T	0.247	0.247	-0.02	0.014	0.152	942.017
rs1882119	UKB-ppp	GCST90043785	12	52447808	C/T	0.104	0.104	-0.025	0.02	0.197	45.298
rs147950249	UKB-ppp	GCST90043785	12	52404567	T/G	0.016	0.016	-0.036	0.049	0.453	58.405
rs138157115	UKB-ppp	GCST90043785	12	52435632	C/A	0.033	0.033	-0.05	0.034	0.142	34.661
rs73111518	UKB-ppp	GCST90043785	12	52299538	C/A	0.025	0.025	-0.063	0.039	0.106	69.638
ADA
rs113702249	UKB-ppp	GCST90043785	20	43261355	T/C	0.017	0.017	0.072	0.047	0.124	66.243
rs142432299	UKB-ppp	GCST90043785	20	43472149	G/A	0.012	0.012	0.068	0.056	0.224	100.018
rs147923957	UKB-ppp	GCST90043785	20	43265672	T/C	0.009	0.009	0.065	0.063	0.304	54.08
rs117160832	UKB-ppp	GCST90043785	20	43232080	T/C	0.032	0.032	0.043	0.034	0.2	100.684
rs6031700	UKB-ppp	GCST90043785	20	43281810	C/T	0.03	0.03	0.04	0.035	0.257	320.901
rs111477402	UKB-ppp	GCST90043785	20	43015665	G/A	0.011	0.011	0.038	0.057	0.501	236.822
rs150186495	UKB-ppp	GCST90043785	20	43195376	G/A	0.032	0.032	0.037	0.034	0.277	74.647
rs2148042	UKB-ppp	GCST90043785	20	43338218	T/C	0.03	0.03	0.036	0.035	0.304	32.029
rs117572787	UKB-ppp	GCST90043785	20	43154753	A/G	0.041	0.041	0.034	0.03	0.26	190.886
rs13044807	UKB-ppp	GCST90043785	20	43326559	A/G	0.173	0.173	0.032	0.016	0.047	220.595
rs11698422	UKB-ppp	GCST90043785	20	42937428	T/C	0.193	0.193	0.03	0.015	0.051	68.706
rs6031689	UKB-ppp	GCST90043785	20	43271579	G/T	0.13	0.13	0.028	0.018	0.124	62.119
rs11907483	UKB-ppp	GCST90043785	20	43167661	T/C	0.116	0.116	0.024	0.019	0.202	245.157
rs62204569	UKB-ppp	GCST90043785	20	43311647	A/G	0.02	0.02	0.024	0.042	0.575	100.825
rs77980515	UKB-ppp	GCST90043785	20	42988702	T/C	0.225	0.225	0.022	0.014	0.13	47.848
rs6130615	UKB-ppp	GCST90043785	20	43059437	T/C	0.103	0.103	0.02	0.02	0.317	220.074
rs58238844	UKB-ppp	GCST90043785	20	43261414	G/A	0.01	0.01	0.019	0.059	0.743	68.257
rs1321826	UKB-ppp	GCST90043785	20	43074372	C/A	0.117	0.117	0.017	0.019	0.365	65.731
rs117191619	UKB-ppp	GCST90043785	20	43241077	G/A	0.023	0.023	0.016	0.04	0.689	134.831
rs73277649	UKB-ppp	GCST90043785	20	43072695	C/T	0.035	0.035	0.016	0.033	0.634	52.326
rs12479905	UKB-ppp	GCST90043785	20	42702875	C/A	0.444	0.444	0.013	0.012	0.278	31.413
rs112291298	UKB-ppp	GCST90043785	20	43062085	A/C	0.07	0.07	0.013	0.024	0.585	288.225
rs3212203	UKB-ppp	GCST90043785	20	43049318	G/A	0.742	0.258	0.012	0.014	0.409	34.708
rs6065743	UKB-ppp	GCST90043785	20	43313188	A/G	0.472	0.472	0.011	0.012	0.355	222.778
rs6065734	UKB-ppp	GCST90043785	20	43207943	G/A	0.087	0.087	0.01	0.022	0.63	50.239
rs244098	UKB-ppp	GCST90043785	20	43226377	C/T	0.164	0.164	0.01	0.016	0.523	1964.29
rs56115289	UKB-ppp	GCST90043785	20	43077520	A/G	0.123	0.123	0.008	0.019	0.666	82.846
rs2093248	UKB-ppp	GCST90043785	20	43075437	C/T	0.238	0.238	0.007	0.014	0.602	1073.35
rs8119756	UKB-ppp	GCST90043785	20	43270002	G/A	0.115	0.115	0.007	0.019	0.694	279.614
rs76885112	UKB-ppp	GCST90043785	20	43365310	C/T	0.026	0.026	0.007	0.037	0.849	37.73
rs73113320	UKB-ppp	GCST90043785	20	43155681	T/C	0.012	0.012	0.006	0.055	0.909	29.737
rs75508136	UKB-ppp	GCST90043785	20	43605040	A/G	0.1	0.1	0.006	0.02	0.754	42.337
rs6031753	UKB-ppp	GCST90043785	20	43335028	C/T	0.703	0.297	0.006	0.013	0.662	324.549
rs6103804	UKB-ppp	GCST90043785	20	43281739	A/G	0.596	0.404	0.005	0.012	0.71	1042.16
rs1800963	UKB-ppp	GCST90043785	20	43029285	C/A	0.622	0.378	0.004	0.012	0.733	88.587
rs149196749	UKB-ppp	GCST90043785	20	42962779	A/G	0.017	0.017	0.004	0.046	0.933	29.772
rs36216718	UKB-ppp	GCST90043785	20	43280349	T/C	0.059	0.059	0.004	0.026	0.887	227.514
rs11698203	UKB-ppp	GCST90043785	20	43357899	G/A	0.465	0.465	0.004	0.012	0.771	41.837
rs75918137	UKB-ppp	GCST90043785	20	43342028	C/A	0.026	0.026	0.002	0.038	0.95	88.547
rs4812858	UKB-ppp	GCST90043785	20	43349217	C/T	0.687	0.313	0.002	0.013	0.892	36.968
rs79318360	UKB-ppp	GCST90043785	20	43556593	T/C	0.03	0.03	0	0.035	0.992	31.873
rs59414401	UKB-ppp	GCST90043785	20	43267938	G/T	0.036	0.036	-0.001	0.032	0.983	424.894
rs8114057	UKB-ppp	GCST90043785	20	43036452	A/G	0.463	0.463	-0.002	0.012	0.878	48.645
rs11574730	UKB-ppp	GCST90043785	20	43037013	A/G	0.083	0.083	-0.002	0.022	0.929	48.862
rs452159	UKB-ppp	GCST90043785	20	43271102	T/G	0.264	0.264	-0.002	0.014	0.886	1121.92
rs13045309	UKB-ppp	GCST90043785	20	43303983	T/G	0.038	0.038	-0.003	0.032	0.936	51.543
rs2143943	UKB-ppp	GCST90043785	20	43766067	T/G	0.567	0.433	-0.003	0.012	0.831	34.546
rs4375934	UKB-ppp	GCST90043785	20	43796519	T/C	0.298	0.298	-0.003	0.013	0.823	37.834
rs8114336	UKB-ppp	GCST90043785	20	42718336	G/T	0.226	0.226	-0.003	0.014	0.833	59.177
rs6103737	UKB-ppp	GCST90043785	20	43062119	A/G	0.201	0.201	-0.005	0.015	0.754	178.732
rs6103841	UKB-ppp	GCST90043785	20	43345985	A/G	0.028	0.028	-0.005	0.037	0.884	50.339
rs78824799	UKB-ppp	GCST90043785	20	43235738	G/A	0.082	0.082	-0.008	0.022	0.708	95.602
rs2515692	UKB-ppp	GCST90043785	20	43268929	T/C	0.047	0.047	-0.011	0.029	0.693	75.307
rs142773928	UKB-ppp	GCST90043785	20	43038720	A/G	0.167	0.167	-0.011	0.016	0.48	120.08
rs34254827	UKB-ppp	GCST90043785	20	42811670	T/C	0.31	0.31	-0.012	0.013	0.368	32.685
rs112239935	UKB-ppp	GCST90043785	20	43107592	T/G	0.037	0.037	-0.012	0.032	0.706	2782.82
rs6130568	UKB-ppp	GCST90043785	20	42834765	T/C	0.101	0.101	-0.013	0.02	0.519	76.841
rs4812802	UKB-ppp	GCST90043785	20	42849300	A/G	0.526	0.474	-0.016	0.012	0.195	81.424
rs3818247	UKB-ppp	GCST90043785	20	43057480	T/G	0.36	0.36	-0.016	0.012	0.189	76.138
rs148377517	UKB-ppp	GCST90043785	20	42939693	T/C	0.015	0.015	-0.018	0.049	0.709	96.099
rs11700023	UKB-ppp	GCST90043785	20	43019709	G/A	0.131	0.131	-0.019	0.018	0.295	58.429
rs371927	UKB-ppp	GCST90043785	20	43263036	A/G	0.878	0.122	-0.02	0.018	0.265	261.699
rs11696357	UKB-ppp	GCST90043785	20	43233649	G/A	0.06	0.06	-0.021	0.026	0.41	58.189
rs73113314	UKB-ppp	GCST90043785	20	43118606	T/C	0.081	0.081	-0.022	0.022	0.328	82.675
rs1983	UKB-ppp	GCST90043785	20	43123028	A/G	0.547	0.453	-0.024	0.012	0.05	381.888
rs911359	UKB-ppp	GCST90043785	20	43075077	C/T	0.982	0.018	-0.025	0.046	0.592	60.658
rs140466016	UKB-ppp	GCST90043785	20	43284692	A/G	0.047	0.047	-0.027	0.029	0.338	35.024
rs6103669	UKB-ppp	GCST90043785	20	42816845	A/G	0.285	0.285	-0.027	0.013	0.04	67.889
rs73598374	UKB-ppp	GCST90043785	20	43280227	T/C	0.051	0.051	-0.028	0.028	0.32	101.568
rs117113154	UKB-ppp	GCST90043785	20	43049576	G/A	0.014	0.014	-0.03	0.052	0.561	53.607
rs3212197	UKB-ppp	GCST90043785	20	43044207	C/T	0.917	0.083	-0.032	0.022	0.144	158.237
rs138960575	UKB-ppp	GCST90043785	20	43240490	G/A	0.013	0.013	-0.033	0.053	0.536	84.775
rs11697981	UKB-ppp	GCST90043785	20	43093014	C/T	0.119	0.119	-0.033	0.019	0.082	104.3
rs6124657	UKB-ppp	GCST90043785	20	43305342	T/C	0.099	0.099	-0.033	0.02	0.103	197.048
rs74531211	UKB-ppp	GCST90043785	20	43313257	T/C	0.017	0.017	-0.034	0.046	0.457	43.444
rs118001674	UKB-ppp	GCST90043785	20	43235930	T/C	0.053	0.053	-0.034	0.027	0.199	80.819
rs117371410	UKB-ppp	GCST90043785	20	43084336	T/C	0.017	0.017	-0.063	0.047	0.181	1570.54
rs117077082	UKB-ppp	GCST90043785	20	42928868	G/A	0.032	0.032	-0.066	0.034	0.051	218.453
rs576711049	UKB-ppp	GCST90043785	20	43166378	T/C	0.02	0.02	-0.072	0.043	0.096	31.47
rs140893297	UKB-ppp	GCST90043785	20	43276369	T/C	0.021	0.021	-0.095	0.043	0.026	72.722
rs112732862	UKB-ppp	GCST90043785	20	42704124	A/G	0.009	0.009	-0.166	0.063	0.008	75.831
ADAM12
rs71490762	UKB-ppp	GCST90043785	10	127968894	G/A	0.051	0.051	0.052	0.027	0.057	51.516
rs118139915	UKB-ppp	GCST90043785	10	127629314	A/G	0.055	0.055	0.048	0.027	0.068	76.984
rs1278259	UKB-ppp	GCST90043785	10	127731102	G/A	0.602	0.398	0.033	0.013	0.008	91.109
rs1891360	UKB-ppp	GCST90043785	10	127524168	A/C	0.44	0.44	0.031	0.012	0.01	73.754
rs7895449	UKB-ppp	GCST90043785	10	127656949	T/C	0.373	0.373	0.026	0.012	0.039	93.179
rs6597749	UKB-ppp	GCST90043785	10	127930820	A/G	0.185	0.185	0.022	0.015	0.15	75.169
rs985462	UKB-ppp	GCST90043785	10	127769598	T/C	0.34	0.34	0.021	0.013	0.102	72.043
rs7076519	UKB-ppp	GCST90043785	10	127748839	C/T	0.327	0.327	0.017	0.013	0.195	43.944
rs1278373	UKB-ppp	GCST90043785	10	127778622	A/G	0.309	0.309	0.016	0.013	0.227	36.785
rs4962549	UKB-ppp	GCST90043785	10	127999611	C/T	0.672	0.328	0.014	0.013	0.284	32.802
rs4962550	UKB-ppp	GCST90043785	10	127999621	C/T	0.263	0.263	0.014	0.014	0.321	30.3
rs17684713	UKB-ppp	GCST90043785	10	127952874	A/C	0.184	0.184	0.014	0.016	0.379	84.117
rs76191188	UKB-ppp	GCST90043785	10	127934430	G/A	0.072	0.072	0.008	0.023	0.723	53.279
rs11244909	UKB-ppp	GCST90043785	10	127944593	C/T	0.61	0.39	0.006	0.012	0.649	274.96
rs2366048	UKB-ppp	GCST90043785	10	127547626	G/T	0.038	0.038	0.005	0.032	0.868	38.109
rs7082031	UKB-ppp	GCST90043785	10	128038717	C/T	0.555	0.445	-0.001	0.012	0.96	184.808
rs1871054	UKB-ppp	GCST90043785	10	127782409	T/C	0.493	0.493	-0.004	0.012	0.766	32.34
rs57333628	UKB-ppp	GCST90043785	10	127956392	A/G	0.018	0.018	-0.007	0.044	0.871	32.705
rs10901597	UKB-ppp	GCST90043785	10	128025384	T/C	0.08	0.08	-0.014	0.022	0.517	75.076
rs117363244	UKB-ppp	GCST90043785	10	127903928	T/C	0.011	0.011	-0.015	0.058	0.796	38.697
rs60522642	UKB-ppp	GCST90043785	10	128091661	C/T	0.131	0.131	-0.016	0.019	0.398	61.996
rs4565825	UKB-ppp	GCST90043785	10	127984277	A/G	0.267	0.267	-0.019	0.014	0.169	117.048
rs4962516	UKB-ppp	GCST90043785	10	127893562	A/C	0.814	0.186	-0.019	0.015	0.207	37.221
rs56076315	UKB-ppp	GCST90043785	10	127753359	C/T	0.153	0.153	-0.022	0.017	0.19	93.449
rs56083862	UKB-ppp	GCST90043785	10	127718651	T/G	0.073	0.073	-0.027	0.023	0.253	46.017
rs10794057	UKB-ppp	GCST90043785	10	127729734	C/T	0.582	0.418	-0.033	0.012	0.009	68.903
rs10901514	UKB-ppp	GCST90043785	10	127700066	C/T	0.406	0.406	-0.039	0.012	0.002	256.55
rs61863577	UKB-ppp	GCST90043785	10	127685876	C/A	0.053	0.053	-0.046	0.027	0.086	39.461
ADAM8
rs41314513	UKB-ppp	GCST90043785	10	135126082	A/G	0.012	0.012	0.104	0.055	0.062	44.254
rs78644651	UKB-ppp	GCST90043785	10	135075434	A/G	0.012	0.012	0.093	0.056	0.099	88.169
rs117524993	UKB-ppp	GCST90043785	10	135075075	A/C	0.04	0.04	0.065	0.031	0.035	31.21
rs34466598	UKB-ppp	GCST90043785	10	135132052	C/A	0.068	0.068	0.061	0.024	0.013	1395.64
rs3975646	UKB-ppp	GCST90043785	10	135181159	A/G	0.019	0.019	0.049	0.045	0.276	60.607
rs143674922	UKB-ppp	GCST90043785	10	135161903	A/G	0.014	0.014	0.04	0.052	0.437	495.795
rs117040915	UKB-ppp	GCST90043785	10	135146240	T/C	0.01	0.01	0.04	0.06	0.509	424.769
rs61869862	UKB-ppp	GCST90043785	10	135086427	A/G	0.047	0.047	0.039	0.028	0.173	104.871
rs61863460	UKB-ppp	GCST90043785	10	134995461	G/T	0.062	0.062	0.031	0.025	0.207	31.257
rs3008370	UKB-ppp	GCST90043785	10	135032376	G/A	0.108	0.108	0.027	0.02	0.169	213.053
rs4240519	UKB-ppp	GCST90043785	10	134987934	G/A	0.851	0.149	0.027	0.017	0.112	287.414
rs2860375	UKB-ppp	GCST90043785	10	135080826	C/A	0.042	0.042	0.026	0.03	0.382	44.982
rs58625273	UKB-ppp	GCST90043785	10	134916633	A/G	0.163	0.163	0.025	0.016	0.129	53.55
rs111302573	UKB-ppp	GCST90043785	10	134968323	T/C	0.018	0.018	0.024	0.045	0.599	70.832
rs11101753	UKB-ppp	GCST90043785	10	135251550	T/C	0.069	0.069	0.021	0.024	0.378	367.338
rs2270193	UKB-ppp	GCST90043785	10	135053021	C/T	0.093	0.093	0.021	0.021	0.324	405.021
rs6537593	UKB-ppp	GCST90043785	10	135056258	T/C	0.095	0.095	0.02	0.02	0.322	551.003
rs35513684	UKB-ppp	GCST90043785	10	134834173	A/G	0.513	0.487	0.018	0.012	0.138	55.148
rs12247760	UKB-ppp	GCST90043785	10	135295265	C/T	0.074	0.074	0.017	0.023	0.452	52.674
rs2814203	UKB-ppp	GCST90043785	10	135231600	C/T	0.946	0.054	0.017	0.027	0.521	77.73
rs11599284	UKB-ppp	GCST90043785	10	135044009	A/G	0.113	0.113	0.016	0.02	0.408	277.972
rs7076670	UKB-ppp	GCST90043785	10	134985657	T/C	0.532	0.468	0.016	0.012	0.176	29.807
rs112128025	UKB-ppp	GCST90043785	10	135294766	T/C	0.061	0.061	0.013	0.025	0.591	81.579
rs10466128	UKB-ppp	GCST90043785	10	135271130	T/C	0.064	0.064	0.013	0.025	0.6	48.142
rs201923238	UKB-ppp	GCST90043785	10	134926722	T/C	0.123	0.123	0.011	0.019	0.56	94.157
rs34774469	UKB-ppp	GCST90043785	10	134953920	A/G	0.234	0.234	0.01	0.014	0.501	109.375
rs3008311	UKB-ppp	GCST90043785	10	135069093	C/T	0.142	0.142	0.009	0.017	0.6	931.566
rs74164131	UKB-ppp	GCST90043785	10	135058570	T/C	0.062	0.062	0.008	0.025	0.743	165.815
rs11101823	UKB-ppp	GCST90043785	10	134849678	A/G	0.354	0.354	0.008	0.013	0.545	33.246
rs10776676	UKB-ppp	GCST90043785	10	135201128	G/A	0.868	0.132	0.008	0.018	0.673	80.282
rs3008392	UKB-ppp	GCST90043785	10	135006602	G/A	0.029	0.029	0.007	0.036	0.84	419.477
rs1578970	UKB-ppp	GCST90043785	10	135049088	G/A	0.893	0.107	0.007	0.02	0.728	153.237
rs45451297	UKB-ppp	GCST90043785	10	135086766	A/G	0.043	0.043	0.006	0.03	0.835	148.512
rs11594614	UKB-ppp	GCST90043785	10	135201699	A/G	0.952	0.048	0.006	0.028	0.828	97.461
rs79822086	UKB-ppp	GCST90043785	10	134936585	A/G	0.014	0.014	0.005	0.051	0.927	49.776
rs7906636	UKB-ppp	GCST90043785	10	135017319	T/C	0.276	0.276	0.003	0.013	0.823	53.771
rs60244572	UKB-ppp	GCST90043785	10	135168596	G/A	0.032	0.032	0.003	0.034	0.938	223.094
rs36028669	UKB-ppp	GCST90043785	10	134935721	A/G	0.384	0.384	0.001	0.012	0.914	48.494
rs147825070	UKB-ppp	GCST90043785	10	134902253	T/C	0.025	0.025	0.001	0.039	0.975	71.762
rs138815080	UKB-ppp	GCST90043785	10	135141842	T/C	0.024	0.024	-0.001	0.04	0.988	47.42
rs12778349	UKB-ppp	GCST90043785	10	135093673	T/C	0.26	0.26	-0.001	0.014	0.964	426.434
rs139819492	UKB-ppp	GCST90043785	10	134987220	A/G	0.016	0.016	-0.001	0.047	0.989	167.769
rs533352732	UKB-ppp	GCST90043785	10	134809267	C/A	0.018	0.018	-0.002	0.046	0.966	47.426
rs12779986	UKB-ppp	GCST90043785	10	135143906	C/A	0.945	0.055	-0.009	0.027	0.752	130.411
rs10857697	UKB-ppp	GCST90043785	10	135068075	A/G	0.544	0.456	-0.01	0.012	0.444	50.09
rs2251083	UKB-ppp	GCST90043785	10	135275201	A/G	0.805	0.195	-0.016	0.015	0.291	34.983
rs2270194	UKB-ppp	GCST90043785	10	135052900	T/C	0.292	0.292	-0.021	0.014	0.124	78.943
rs117126128	UKB-ppp	GCST90043785	10	135203544	A/G	0.011	0.011	-0.024	0.056	0.673	158.873
rs10745296	UKB-ppp	GCST90043785	10	135202333	A/G	0.855	0.145	-0.026	0.018	0.143	517.9
rs2265906	UKB-ppp	GCST90043785	10	135220737	C/T	0.786	0.214	-0.027	0.015	0.069	178.188
rs2995313	UKB-ppp	GCST90043785	10	135083713	T/C	0.831	0.169	-0.028	0.016	0.079	2214.64
rs3008373	UKB-ppp	GCST90043785	10	135060872	C/T	0.916	0.084	-0.029	0.021	0.181	1530.58
rs554573373	UKB-ppp	GCST90043785	10	135239844	G/A	0.031	0.031	-0.033	0.035	0.353	73.883
rs117206175	UKB-ppp	GCST90043785	10	134890991	T/C	0.01	0.01	-0.034	0.061	0.583	48.141
rs61868302	UKB-ppp	GCST90043785	10	135260228	T/C	0.055	0.055	-0.041	0.026	0.119	41.425
rs76511868	UKB-ppp	GCST90043785	10	135106014	A/G	0.021	0.021	-0.051	0.042	0.224	37.767
rs28716355	UKB-ppp	GCST90043785	10	135101265	G/A	0.057	0.057	-0.053	0.027	0.047	40.052
rs41299432	UKB-ppp	GCST90043785	10	135349379	C/T	0.01	0.01	-0.066	0.059	0.268	67.334
rs11101675	UKB-ppp	GCST90043785	10	135087460	T/C	0.008	0.008	-0.068	0.066	0.304	49.622
ADAM9
rs112392635	UKB-ppp	GCST90043785	8	38923649	G/T	0.022	0.022	0.11	0.041	0.007	67.904
rs72638530	UKB-ppp	GCST90043785	8	38824060	C/T	0.076	0.076	0.031	0.023	0.173	56.905
rs73608627	UKB-ppp	GCST90043785	8	39113060	T/C	0.177	0.177	0.017	0.016	0.293	57.749
rs6980625	UKB-ppp	GCST90043785	8	39136231	C/T	0.236	0.236	0.013	0.014	0.372	66.94
rs141636923	UKB-ppp	GCST90043785	8	38930221	G/A	0.019	0.019	0.009	0.044	0.839	30.115
rs12548354	UKB-ppp	GCST90043785	8	38837356	T/C	0.168	0.168	0.004	0.016	0.792	67.348
rs62504410	UKB-ppp	GCST90043785	8	38822313	C/T	0.185	0.185	-0.005	0.015	0.768	81.873
rs117392723	UKB-ppp	GCST90043785	8	39222895	T/G	0.034	0.034	-0.008	0.033	0.811	37.147
rs540615742	UKB-ppp	GCST90043785	8	38902637	A/G	0.084	0.084	-0.008	0.022	0.712	127.632
rs56316550	UKB-ppp	GCST90043785	8	39389416	G/A	0.24	0.24	-0.01	0.014	0.489	81.401
rs78664434	UKB-ppp	GCST90043785	8	39196668	A/G	0.389	0.389	-0.013	0.012	0.282	31.717
rs7823851	UKB-ppp	GCST90043785	8	38812476	T/C	0.222	0.222	-0.019	0.015	0.186	39.871
rs112991094	UKB-ppp	GCST90043785	8	38816065	T/C	0.018	0.018	-0.023	0.045	0.607	30.456
rs117324651	UKB-ppp	GCST90043785	8	38813532	G/A	0.056	0.056	-0.031	0.026	0.242	31.387
rs72640004	UKB-ppp	GCST90043785	8	38938106	T/C	0.039	0.039	-0.032	0.031	0.309	36.433
rs71510109	UKB-ppp	GCST90043785	8	39339145	G/A	0.013	0.013	-0.042	0.053	0.42	36.061
rs117318607	UKB-ppp	GCST90043785	8	38947274	G/A	0.02	0.02	-0.046	0.042	0.282	239.692
ADAMTS1
rs400852	UKB-ppp	GCST90043785	21	28216059	G/A	0.252	0.252	-0.016	0.014	0.256	30.132
ADAMTS4
rs36123104	UKB-ppp	GCST90043785	1	161159435	C/T	0.08	0.08	0.012	0.022	0.587	31.504
rs4348741	UKB-ppp	GCST90043785	1	161190284	C/A	0.414	0.414	0.007	0.012	0.565	55.117
rs12117773	UKB-ppp	GCST90043785	1	160925074	A/G	0.281	0.281	0.004	0.014	0.779	33.138
rs4656993	UKB-ppp	GCST90043785	1	161176137	G/A	0.583	0.417	-0.002	0.012	0.895	238.483
rs4656994	UKB-ppp	GCST90043785	1	161179877	A/G	0.212	0.212	-0.004	0.015	0.771	42.409
rs33941127	UKB-ppp	GCST90043785	1	161168004	T/C	0.211	0.211	-0.007	0.015	0.64	111.903
rs3813627	UKB-ppp	GCST90043785	1	161195148	T/G	0.35	0.35	-0.008	0.013	0.501	42.492
ADAMTS5
rs138700758	decode	GCST90043785	21	28581763	C/T	0.015	0.015	0.062	0.05	0.215	41.313
rs142381325	decode	GCST90043785	21	28231187	A/G	0.014	0.014	0.057	0.05	0.253	41.508
rs222954	decode	GCST90043785	21	27917387	G/T	0.118	0.118	0.039	0.019	0.046	58.592
rs73185874	decode	GCST90043785	21	28243147	A/G	0.031	0.031	0.039	0.034	0.261	449.112
rs75006665	decode	GCST90043785	21	28308275	A/C	0.017	0.017	0.034	0.047	0.469	309.512
rs16979558	decode	GCST90043785	21	28363777	T/C	0.038	0.038	0.033	0.031	0.291	71.157
rs74842806	decode	GCST90043785	21	28112099	C/A	0.021	0.021	0.032	0.042	0.45	39.769
rs2830624	decode	GCST90043785	21	28389167	G/A	0.501	0.499	0.018	0.012	0.136	177.77
rs3746840	decode	GCST90043785	21	28338581	T/G	0.032	0.032	0.015	0.034	0.653	30.796
rs2830528	decode	GCST90043785	21	28166385	C/T	0.312	0.312	0.011	0.013	0.399	36.741
rs59317497	decode	GCST90043785	21	27970141	C/T	0.02	0.02	0.011	0.042	0.799	106.422
rs28483968	decode	GCST90043785	21	28337110	G/A	0.492	0.492	0.008	0.012	0.489	123.454
rs2830549	decode	GCST90043785	21	28204504	C/T	0.094	0.094	0.007	0.021	0.738	34.494
rs2830522	decode	GCST90043785	21	28163540	T/C	0.795	0.205	0.007	0.015	0.648	85.655
rs1023404	decode	GCST90043785	21	28364130	T/C	0.456	0.456	0.005	0.012	0.709	236.794
rs2830494	decode	GCST90043785	21	28152270	C/T	0.194	0.194	0.004	0.015	0.768	81.806
rs2830554	decode	GCST90043785	21	28226787	T/C	0.146	0.146	0.003	0.017	0.839	289.442
rs467930	decode	GCST90043785	21	27598809	A/C	0.017	0.017	0.003	0.046	0.95	51.719
rs2830557	decode	GCST90043785	21	28227827	A/G	0.288	0.288	0.003	0.013	0.843	118.36
rs8127600	decode	GCST90043785	21	28104533	T/C	0.24	0.24	0.001	0.014	0.939	49.412
rs457864	decode	GCST90043785	21	28171926	C/A	0.969	0.031	0	0.035	0.996	53.27
rs226794	decode	GCST90043785	21	28302355	G/A	0.897	0.103	-0.001	0.02	0.967	502.854
rs9984329	decode	GCST90043785	21	28317134	C/T	0.358	0.358	-0.003	0.013	0.782	405.178
rs2298675	decode	GCST90043785	21	28322154	T/C	0.054	0.054	-0.005	0.026	0.837	265.522
rs151064	decode	GCST90043785	21	28280322	G/T	0.84	0.16	-0.006	0.016	0.726	2714.79
rs12627495	decode	GCST90043785	21	28109985	T/C	0.039	0.039	-0.008	0.031	0.79	55.88
rs9981768	decode	GCST90043785	21	28216224	T/G	0.028	0.028	-0.009	0.036	0.794	101.795
rs2830539	decode	GCST90043785	21	28175758	C/T	0.204	0.204	-0.01	0.015	0.514	40.961
rs977152	decode	GCST90043785	21	28385362	G/A	0.845	0.155	-0.01	0.016	0.534	296.163
rs58049565	decode	GCST90043785	21	28231324	T/G	0.055	0.055	-0.011	0.026	0.665	454.175
rs80176691	decode	GCST90043785	21	28225276	C/T	0.017	0.017	-0.015	0.047	0.757	72.036
rs2226775	decode	GCST90043785	21	28023168	C/T	0.41	0.41	-0.019	0.012	0.115	45.925
rs17575180	decode	GCST90043785	21	28287696	T/G	0.026	0.026	-0.022	0.038	0.565	295.306
rs34855936	decode	GCST90043785	21	28361175	C/T	0.474	0.474	-0.022	0.012	0.069	150.328
rs77027926	decode	GCST90043785	21	28473830	T/G	0.028	0.028	-0.033	0.036	0.368	38.479
rs17684115	decode	GCST90043785	21	28605908	A/G	0.043	0.043	-0.048	0.029	0.103	33.409
rs7276657	decode	GCST90043785	21	28154101	T/C	0.031	0.031	-0.056	0.035	0.107	53.927
ADH1A
rs187951395	decode	GCST90043785	4	100693902	T/C	0.018	0.018	0.05	0.045	0.27	40.28
rs1693439	decode	GCST90043785	4	100245489	G/A	0.93	0.07	0.029	0.024	0.216	100.943
rs189407772	decode	GCST90043785	4	100146674	G/A	0.023	0.023	-0.007	0.04	0.871	149.266
rs80025411	decode	GCST90043785	4	100570403	T/C	0.056	0.056	-0.009	0.026	0.743	41.381
ADH1B
rs284783	UKB-ppp	GCST90043785	4	100313611	A/G	0.478	0.478	-0.018	0.012	0.13	47.092
rs13132430	UKB-ppp	GCST90043785	4	100224070	A/G	0.008	0.008	-0.043	0.068	0.525	30.9
ADH1C
rs1372680	decode	GCST90043785	4	100304545	A/C	0.104	0.104	0.039	0.02	0.049	71.346
rs1302808	decode	GCST90043785	4	100291120	A/C	0.191	0.191	0.034	0.015	0.029	76.21
rs28472487	decode	GCST90043785	4	100327075	A/G	0.122	0.122	0.023	0.018	0.22	32.425
rs4147545	decode	GCST90043785	4	100128753	C/T	0.324	0.324	0.017	0.013	0.195	128.678
rs2851024	decode	GCST90043785	4	100391104	C/A	0.463	0.463	0.008	0.012	0.508	32.972
rs283415	decode	GCST90043785	4	100270607	T/C	0.559	0.441	-0.001	0.012	0.961	245.482
rs1238741	decode	GCST90043785	4	99983312	C/T	0.106	0.106	-0.002	0.02	0.921	51.927
rs73832758	decode	GCST90043785	4	100226777	C/A	0.087	0.087	-0.005	0.021	0.81	62.516
rs7661978	decode	GCST90043785	4	100284199	T/C	0.218	0.218	-0.011	0.015	0.462	68.025
ADH4
rs78744403	decode	GCST90043785	4	100276771	A/G	0.098	0.098	0.032	0.02	0.108	30.455
rs1154411	decode	GCST90043785	4	100004651	T/C	0.711	0.289	0.005	0.014	0.688	47.65
rs7696219	decode	GCST90043785	4	99723669	C/T	0.287	0.287	0.005	0.013	0.692	32.017
rs551503917	decode	GCST90043785	4	100038515	T/C	0.081	0.081	0.003	0.022	0.883	54.044
rs2602844	decode	GCST90043785	4	100020987	T/C	0.58	0.42	0.003	0.012	0.818	172.642
rs1229970	decode	GCST90043785	4	100204380	C/A	0.769	0.231	0	0.014	0.99	80.404
rs13106879	decode	GCST90043785	4	100050018	G/A	0.098	0.098	-0.003	0.02	0.87	47.123
rs2924581	decode	GCST90043785	4	99881529	C/T	0.414	0.414	-0.008	0.012	0.496	57.938
rs72679823	decode	GCST90043785	4	100071602	A/C	0.038	0.038	-0.013	0.032	0.685	36.189
rs56022000	UKB-ppp	GCST90043785	4	100291659	C/T	0.109	0.109	0.032	0.019	0.097	50.833
rs10446681	UKB-ppp	GCST90043785	4	99772547	C/A	0.832	0.168	0.019	0.016	0.234	42.7
rs3857224	UKB-ppp	GCST90043785	4	100129685	T/C	0.313	0.313	0.015	0.013	0.259	63.68
rs1800759	UKB-ppp	GCST90043785	4	100065509	G/T	0.614	0.386	0.012	0.012	0.34	303.611
rs2602884	UKB-ppp	GCST90043785	4	100041003	T/C	0.849	0.151	0.005	0.017	0.75	53.855
rs187939013	UKB-ppp	GCST90043785	4	100037140	C/T	0.082	0.082	0.002	0.022	0.934	105.857
rs62305755	UKB-ppp	GCST90043785	4	100150020	A/G	0.233	0.233	0.001	0.014	0.943	76.288
rs17595186	UKB-ppp	GCST90043785	4	99988713	A/G	0.286	0.286	-0.001	0.014	0.963	88.928
rs10433890	UKB-ppp	GCST90043785	4	99799922	A/G	0.42	0.42	-0.009	0.012	0.473	75.232
rs34073334	UKB-ppp	GCST90043785	4	99818123	T/C	0.192	0.192	-0.009	0.015	0.539	74.603
rs148757114	UKB-ppp	GCST90043785	4	100281534	T/C	0.036	0.036	-0.012	0.032	0.716	36.435
rs149274604	UKB-ppp	GCST90043785	4	100029375	C/T	0.022	0.022	-0.013	0.041	0.75	38.736
rs72679847	UKB-ppp	GCST90043785	4	100137950	C/T	0.458	0.458	-0.014	0.012	0.253	36.888
ADH7
rs115389548	decode	GCST90043785	4	100935213	G/A	0.04	0.04	0.081	0.031	0.009	114.987
rs4288014	decode	GCST90043785	4	101137401	C/T	0.923	0.077	0.05	0.023	0.027	30.396
rs80121626	decode	GCST90043785	4	100297185	T/C	0.015	0.015	0.042	0.05	0.4	41.428
rs555184082	decode	GCST90043785	4	100224502	G/A	0.031	0.031	0.039	0.035	0.259	43.845
rs193106201	decode	GCST90043785	4	100417304	G/A	0.006	0.006	0.038	0.075	0.61	123.974
rs72692608	decode	GCST90043785	4	99782556	T/C	0.019	0.019	0.025	0.043	0.571	75.383
rs2156733	decode	GCST90043785	4	100134089	C/T	0.241	0.241	0.017	0.014	0.223	39.878
rs284787	decode	GCST90043785	4	100333556	A/G	0.234	0.234	0.017	0.014	0.231	79.122
rs112352710	decode	GCST90043785	4	100451395	T/C	0.023	0.023	0.013	0.04	0.747	50.221
rs140859990	decode	GCST90043785	4	99456373	A/G	0.059	0.059	0.013	0.026	0.621	31.008
rs139841720	decode	GCST90043785	4	99434415	T/C	0.008	0.008	0.012	0.065	0.852	33.332
rs151016565	decode	GCST90043785	4	100291203	G/A	0.009	0.009	0.006	0.062	0.928	41.98
rs4699662	decode	GCST90043785	4	99536053	A/G	0.315	0.315	0.005	0.013	0.721	33.996
rs62304980	decode	GCST90043785	4	100434952	T/C	0.064	0.064	0.004	0.024	0.874	41.344
rs1230201	decode	GCST90043785	4	99980392	T/G	0.061	0.061	0.003	0.025	0.908	63.458
rs10516441	decode	GCST90043785	4	100307167	A/G	0.064	0.064	0.003	0.025	0.914	195.242
rs3805325	decode	GCST90043785	4	100211399	C/T	0.085	0.085	0.002	0.021	0.943	52.995
rs6813954	decode	GCST90043785	4	100152864	A/G	0.654	0.346	0.001	0.013	0.919	44.027
rs181655432	decode	GCST90043785	4	101163609	T/C	0.025	0.025	0	0.038	0.99	75.805
rs56265169	decode	GCST90043785	4	100709833	A/G	0.099	0.099	-0.002	0.02	0.918	39.803
rs10031512	decode	GCST90043785	4	100457841	C/T	0.293	0.293	-0.005	0.013	0.704	44.812
rs17529509	decode	GCST90043785	4	100351436	A/C	0.096	0.096	-0.008	0.02	0.703	769.664
rs146160047	decode	GCST90043785	4	100363262	G/A	0.072	0.072	-0.011	0.023	0.642	94.644
rs72679823	decode	GCST90043785	4	100071602	A/C	0.038	0.038	-0.013	0.032	0.685	103.191
rs13126189	decode	GCST90043785	4	100525934	C/T	0.195	0.195	-0.014	0.015	0.341	64.985
rs72908742	decode	GCST90043785	4	100566458	T/C	0.026	0.026	-0.016	0.038	0.675	65.418
rs112520120	decode	GCST90043785	4	100530762	C/T	0.12	0.12	-0.02	0.018	0.268	166.173
rs2851028	decode	GCST90043785	4	100357018	A/G	0.831	0.169	-0.021	0.016	0.191	49.774
rs716556	decode	GCST90043785	4	100684801	A/G	0.646	0.354	-0.021	0.013	0.093	48.174
rs7666555	decode	GCST90043785	4	100666466	A/C	0.744	0.256	-0.022	0.014	0.116	79.48
rs35948296	decode	GCST90043785	4	99553870	C/T	0.091	0.091	-0.023	0.021	0.284	34.946
rs2654841	decode	GCST90043785	4	100304921	T/C	0.547	0.453	-0.023	0.012	0.058	129.08
rs115130098	decode	GCST90043785	4	100378862	G/A	0.036	0.036	-0.035	0.032	0.275	293.529
rs7677546	decode	GCST90043785	4	100410647	C/T	0.103	0.103	-0.039	0.02	0.049	124.068
rs3950353	decode	GCST90043785	4	99631451	A/G	0.025	0.025	-0.048	0.039	0.221	42.809
rs79219725	decode	GCST90043785	4	99562502	T/G	0.026	0.026	-0.052	0.038	0.17	31.571
rs284796	decode	GCST90043785	4	100389568	A/C	0.029	0.029	-0.065	0.035	0.064	33.695
ADIPOQ
rs144834747	decode	GCST90043785	3	186714192	G/T	0.014	0.014	0.088	0.052	0.092	35.119
rs79367696	decode	GCST90043785	3	186675632	A/G	0.128	0.128	0.038	0.018	0.032	33.634
rs35799453	decode	GCST90043785	3	186338540	C/T	0.022	0.022	0.034	0.04	0.396	33.629
rs73185654	decode	GCST90043785	3	186416826	G/A	0.183	0.183	0.021	0.015	0.17	71.638
rs141213435	decode	GCST90043785	3	186676706	G/A	0.029	0.029	0.021	0.036	0.564	112.186
rs9871339	decode	GCST90043785	3	186476598	C/T	0.384	0.384	0.018	0.013	0.157	65.042
rs35403835	decode	GCST90043785	3	186654975	G/A	0.413	0.413	0.017	0.012	0.163	52.223
rs3868901	decode	GCST90043785	3	186699037	A/G	0.252	0.252	0.015	0.014	0.277	45.602
rs62294444	decode	GCST90043785	3	186494986	G/A	0.215	0.215	0.014	0.015	0.328	62.423
rs35176921	decode	GCST90043785	3	186690215	G/T	0.067	0.067	0.014	0.024	0.557	38.274
rs822354	decode	GCST90043785	3	186480206	G/A	0.67	0.33	0.011	0.013	0.371	110.748
rs57420784	decode	GCST90043785	3	185983964	T/C	0.062	0.062	0.011	0.025	0.664	38.254
rs5030111	decode	GCST90043785	3	186455478	T/C	0.187	0.187	0.008	0.016	0.597	100.107
rs1656930	decode	GCST90043785	3	186552857	G/A	0.833	0.167	0.007	0.016	0.646	64.11
rs7627157	decode	GCST90043785	3	185877382	C/T	0.653	0.347	0.005	0.013	0.669	33.98
rs62292781	decode	GCST90043785	3	186547581	T/C	0.37	0.37	0.005	0.013	0.72	316.967
rs266728	decode	GCST90043785	3	186523301	G/T	0.489	0.489	0.004	0.012	0.753	214.767
rs9848536	decode	GCST90043785	3	186315685	A/G	0.684	0.316	0.003	0.013	0.829	38.171
rs7616259	decode	GCST90043785	3	186554616	A/C	0.334	0.334	0	0.013	0.977	142.797
rs866602	decode	GCST90043785	3	186471446	A/G	0.631	0.369	0	0.013	0.997	76.67
rs17300539	decode	GCST90043785	3	186559460	A/G	0.08	0.08	0	0.022	0.993	510.874
rs822370	decode	GCST90043785	3	186469661	A/G	0.581	0.419	-0.003	0.012	0.792	66.875
rs114086547	decode	GCST90043785	3	186276972	C/A	0.059	0.059	-0.009	0.025	0.733	34.641
rs13090240	decode	GCST90043785	3	186605688	G/T	0.7	0.3	-0.012	0.014	0.393	36.191
rs2033121	decode	GCST90043785	3	186427437	C/T	0.566	0.434	-0.012	0.012	0.314	46.615
rs7635748	decode	GCST90043785	3	186706893	A/C	0.072	0.072	-0.013	0.023	0.573	50.262
rs266732	decode	GCST90043785	3	186491116	C/T	0.931	0.069	-0.015	0.024	0.537	30.037
rs75734107	decode	GCST90043785	3	186697679	G/A	0.047	0.047	-0.015	0.029	0.598	43.476
rs266742	decode	GCST90043785	3	186475845	G/T	0.324	0.324	-0.016	0.013	0.212	39.273
rs5030105	decode	GCST90043785	3	186450906	G/A	0.059	0.059	-0.02	0.026	0.43	131.732
rs7627128	decode	GCST90043785	3	186568799	A/C	0.171	0.171	-0.022	0.016	0.176	31.816
rs3816112	decode	GCST90043785	3	186502665	T/C	0.068	0.068	-0.023	0.024	0.339	52.835
rs17846866	decode	GCST90043785	3	186570746	G/T	0.071	0.071	-0.046	0.023	0.048	511.365
rs2377936	decode	GCST90043785	3	186785024	A/G	0.01	0.01	-0.06	0.061	0.328	57.144
rs112751437	decode	GCST90043785	3	186499081	A/G	0.024	0.024	-0.072	0.039	0.065	41.225
rs114392476	decode	GCST90043785	3	186751419	A/C	0.01	0.01	-0.072	0.061	0.234	41.902
rs149434699	decode	GCST90043785	3	186258230	T/C	0.013	0.013	-0.073	0.053	0.169	62.14
rs115069161	decode	GCST90043785	3	186076536	G/A	0.014	0.014	-0.094	0.052	0.068	35.332
rs17299991	UKB-ppp	GCST90043785	3	186505930	T/C	0.047	0.047	0.033	0.028	0.243	45.4
rs73061438	UKB-ppp	GCST90043785	3	186346272	A/G	0.218	0.218	0.022	0.015	0.15	59.952
rs4686806	UKB-ppp	GCST90043785	3	186586742	A/G	0.715	0.285	0.02	0.014	0.138	225.281
rs35477316	UKB-ppp	GCST90043785	3	186451584	T/C	0.04	0.04	0.018	0.031	0.55	144.841
rs1656941	UKB-ppp	GCST90043785	3	186519141	C/A	0.221	0.221	0.016	0.014	0.269	38.264
rs11540663	UKB-ppp	GCST90043785	3	186338869	T/C	0.074	0.074	0.015	0.023	0.521	39.696
rs7646517	UKB-ppp	GCST90043785	3	186420170	T/C	0.117	0.117	0.014	0.019	0.46	42.16
rs3900626	UKB-ppp	GCST90043785	3	186501900	T/C	0.169	0.169	0.012	0.016	0.441	88.985
rs1868146	UKB-ppp	GCST90043785	3	186221871	G/A	0.876	0.124	0.009	0.018	0.616	32.464
rs9883117	UKB-ppp	GCST90043785	3	186482243	A/G	0.021	0.021	0.008	0.042	0.854	32.758
rs185553	UKB-ppp	GCST90043785	3	186530039	A/G	0.494	0.494	0.008	0.012	0.523	297.143
rs1063538	UKB-ppp	GCST90043785	3	186574183	C/T	0.624	0.376	0.007	0.012	0.579	315.356
rs266773	UKB-ppp	GCST90043785	3	186550663	G/A	0.859	0.141	0.007	0.017	0.693	73.332
rs13073535	UKB-ppp	GCST90043785	3	186481176	G/T	0.661	0.339	0.006	0.013	0.636	147.755
rs62292782	UKB-ppp	GCST90043785	3	186547585	C/T	0.37	0.37	0.005	0.013	0.705	419.535
rs1648705	UKB-ppp	GCST90043785	3	186550961	G/A	0.333	0.333	0.002	0.013	0.846	337.406
rs189717	UKB-ppp	GCST90043785	3	186526177	A/G	0.753	0.247	0.001	0.014	0.963	346.355
rs822395	UKB-ppp	GCST90043785	3	186566807	A/C	0.644	0.356	0	0.013	0.983	36.704
rs822368	UKB-ppp	GCST90043785	3	186466858	A/G	0.624	0.376	-0.001	0.012	0.948	55.225
rs3856929	UKB-ppp	GCST90043785	3	186404981	A/G	0.329	0.329	-0.001	0.013	0.928	43.261
rs1972703	UKB-ppp	GCST90043785	3	186463343	A/G	0.135	0.135	-0.002	0.018	0.891	85.451
rs13073106	UKB-ppp	GCST90043785	3	186342060	T/C	0.644	0.356	-0.003	0.013	0.786	48.837
rs12107963	UKB-ppp	GCST90043785	3	186593094	A/G	0.129	0.129	-0.004	0.018	0.82	45.254
rs143257534	UKB-ppp	GCST90043785	3	186551888	T/C	0.026	0.026	-0.006	0.038	0.871	907.646
rs36219760	UKB-ppp	GCST90043785	3	186569192	A/G	0.068	0.068	-0.01	0.024	0.69	670.987
rs56211697	UKB-ppp	GCST90043785	3	186429997	T/C	0.116	0.116	-0.013	0.019	0.479	162.053
rs116165477	UKB-ppp	GCST90043785	3	186545092	A/G	0.067	0.067	-0.014	0.024	0.552	47.223
rs2241766	UKB-ppp	GCST90043785	3	186570892	G/T	0.12	0.12	-0.016	0.018	0.376	50.205
rs12494591	UKB-ppp	GCST90043785	3	186466123	G/A	0.32	0.32	-0.022	0.013	0.095	63.902
rs12489726	UKB-ppp	GCST90043785	3	186586105	T/C	0.058	0.058	-0.027	0.026	0.299	598.017
rs144033072	UKB-ppp	GCST90043785	3	186588975	T/C	0.009	0.009	-0.056	0.064	0.386	33.165
rs139079705	UKB-ppp	GCST90043785	3	186649205	G/A	0.021	0.021	-0.06	0.041	0.145	38.302
rs112852697	UKB-ppp	GCST90043785	3	186530001	T/C	0.023	0.023	-0.062	0.04	0.12	31.498
rs150024939	UKB-ppp	GCST90043785	3	186607866	A/G	0.015	0.015	-0.085	0.049	0.084	40.716
rs77772668	UKB-ppp	GCST90043785	3	186546860	T/C	0.018	0.018	-0.087	0.045	0.054	35.992
ADK
rs56389499	decode	GCST90043785	10	76340189	T/C	0.019	0.019	0.066	0.044	0.131	34.154
rs4746172	decode	GCST90043785	10	75855842	T/C	0.739	0.261	0.002	0.014	0.884	36.918
ADM
rs56204387	UKB-ppp	GCST90043785	11	9958288	A/G	0.056	0.056	0.054	0.026	0.039	42.982
rs77144376	UKB-ppp	GCST90043785	11	9775520	G/A	0.025	0.025	0.042	0.038	0.273	50.893
rs171493	UKB-ppp	GCST90043785	11	9877595	C/T	0.566	0.434	0.031	0.012	0.011	114.34
rs117362045	UKB-ppp	GCST90043785	11	10234592	T/C	0.044	0.044	0.027	0.03	0.355	107.435
rs2896516	UKB-ppp	GCST90043785	11	10062082	C/T	0.307	0.307	0.026	0.014	0.052	39.944
rs7926490	UKB-ppp	GCST90043785	11	10358459	T/C	0.473	0.473	0.016	0.012	0.181	510.098
rs11603139	UKB-ppp	GCST90043785	11	10004889	T/C	0.055	0.055	0.014	0.028	0.618	66.958
rs10118	UKB-ppp	GCST90043785	11	9800601	A/G	0.628	0.372	0.009	0.012	0.468	109.107
rs55876960	UKB-ppp	GCST90043785	11	9637991	G/A	0.229	0.229	0.004	0.014	0.785	67.783
rs74847924	UKB-ppp	GCST90043785	11	10269742	T/G	0.055	0.055	0.001	0.027	0.962	37.582
rs79213491	UKB-ppp	GCST90043785	11	9886670	T/C	0.042	0.042	0.001	0.03	0.986	30.413
rs4909926	UKB-ppp	GCST90043785	11	10417254	A/G	0.532	0.468	-0.005	0.012	0.683	33.894
rs12294344	UKB-ppp	GCST90043785	11	10018844	G/T	0.209	0.209	-0.009	0.015	0.554	132.915
rs11042549	UKB-ppp	GCST90043785	11	9948578	G/A	0.514	0.486	-0.009	0.012	0.443	86.567
rs145492436	UKB-ppp	GCST90043785	11	10194819	T/C	0.031	0.031	-0.011	0.035	0.756	68.823
rs17354870	UKB-ppp	GCST90043785	11	9903928	A/C	0.146	0.146	-0.012	0.017	0.484	93.166
rs113558799	UKB-ppp	GCST90043785	11	10154970	T/C	0.31	0.31	-0.014	0.013	0.296	401.504
rs11042750	UKB-ppp	GCST90043785	11	10372959	T/C	0.475	0.475	-0.016	0.012	0.178	30.841
rs12365745	UKB-ppp	GCST90043785	11	10168549	T/C	0.222	0.222	-0.017	0.014	0.246	178.33
rs10770065	UKB-ppp	GCST90043785	11	9821297	T/C	0.227	0.227	-0.017	0.014	0.224	81.987
rs61876914	UKB-ppp	GCST90043785	11	9889403	C/T	0.384	0.384	-0.018	0.012	0.141	141.105
rs117262601	UKB-ppp	GCST90043785	11	10366016	G/A	0.062	0.062	-0.03	0.026	0.251	68.781
rs12793175	UKB-ppp	GCST90043785	11	10384303	A/G	0.163	0.163	-0.03	0.016	0.066	198.867
rs77720617	UKB-ppp	GCST90043785	11	10298625	C/T	0.017	0.017	-0.032	0.047	0.5	29.755
rs77664002	UKB-ppp	GCST90043785	11	10377144	G/A	0.052	0.052	-0.048	0.027	0.077	44.524
AFP
rs147979361	UKB-ppp	GCST90043785	4	73797847	C/T	0.021	0.021	0.054	0.042	0.2	44.529
rs149941802	UKB-ppp	GCST90043785	4	74417629	A/C	0.025	0.025	0.048	0.038	0.214	42.971
rs78100839	UKB-ppp	GCST90043785	4	74193797	C/T	0.018	0.018	0.046	0.045	0.311	374.932
rs143401300	UKB-ppp	GCST90043785	4	74298620	C/T	0.032	0.032	0.029	0.034	0.397	34.257
rs12506899	UKB-ppp	GCST90043785	4	74319283	G/T	0.398	0.398	0.023	0.012	0.063	680.649
rs35508161	UKB-ppp	GCST90043785	4	74328348	T/C	0.058	0.058	0.022	0.025	0.399	116.107
rs67488203	UKB-ppp	GCST90043785	4	74142854	T/C	0.206	0.206	0.021	0.015	0.16	118.993
rs55764663	UKB-ppp	GCST90043785	4	74539734	A/G	0.405	0.405	0.017	0.013	0.184	62.326
rs72649172	UKB-ppp	GCST90043785	4	74555051	T/C	0.067	0.067	0.016	0.024	0.495	149.921
rs114045960	UKB-ppp	GCST90043785	4	74031348	T/G	0.027	0.027	0.013	0.037	0.72	38.809
rs13149994	UKB-ppp	GCST90043785	4	73799516	G/A	0.296	0.296	0.011	0.013	0.423	35.101
rs78729805	UKB-ppp	GCST90043785	4	73504378	C/T	0.498	0.498	0.009	0.013	0.449	52.993
rs28787569	UKB-ppp	GCST90043785	4	73798363	T/C	0.246	0.246	0.007	0.014	0.639	37.468
rs11935070	UKB-ppp	GCST90043785	4	74074624	C/T	0.579	0.421	0.005	0.012	0.675	54.874
rs62311589	UKB-ppp	GCST90043785	4	73600970	T/C	0.437	0.437	0.005	0.012	0.683	40.712
rs6830068	UKB-ppp	GCST90043785	4	73711914	T/G	0.229	0.229	0.003	0.014	0.815	35.501
rs6858087	UKB-ppp	GCST90043785	4	74370838	A/G	0.088	0.088	0.003	0.021	0.899	154.728
rs113093138	UKB-ppp	GCST90043785	4	74199905	T/C	0.029	0.029	0.002	0.036	0.965	35.438
rs6829551	UKB-ppp	GCST90043785	4	74173715	C/T	0.232	0.232	0	0.014	0.987	380.046
rs973541	UKB-ppp	GCST90043785	4	73862355	A/G	0.596	0.404	0	0.012	0.986	374.249
rs35920062	UKB-ppp	GCST90043785	4	74318177	C/T	0.058	0.058	-0.002	0.026	0.942	111.292
rs115780817	UKB-ppp	GCST90043785	4	74565396	T/G	0.045	0.045	-0.002	0.029	0.942	38.64
rs113527839	UKB-ppp	GCST90043785	4	73791731	T/C	0.035	0.035	-0.002	0.033	0.944	40.51
rs34169741	UKB-ppp	GCST90043785	4	74458987	T/C	0.382	0.382	-0.004	0.012	0.767	174.428
rs12641279	UKB-ppp	GCST90043785	4	74474264	G/A	0.221	0.221	-0.017	0.014	0.24	84.597
rs113112297	UKB-ppp	GCST90043785	4	73861272	T/C	0.09	0.09	-0.018	0.021	0.4	91.774
rs6446921	UKB-ppp	GCST90043785	4	74193520	G/A	0.962	0.038	-0.022	0.031	0.491	46.617
rs111481194	UKB-ppp	GCST90043785	4	73791300	A/G	0.042	0.042	-0.024	0.03	0.435	55.04
rs79460463	UKB-ppp	GCST90043785	4	74012825	C/T	0.053	0.053	-0.024	0.027	0.378	36.778
rs62311900	UKB-ppp	GCST90043785	4	74145187	T/C	0.114	0.114	-0.032	0.019	0.096	70.574
rs79880193	UKB-ppp	GCST90043785	4	73676688	C/T	0.095	0.095	-0.032	0.021	0.125	48.696
rs189914783	UKB-ppp	GCST90043785	4	74502285	G/A	0.011	0.011	-0.053	0.058	0.359	99.388
rs149343071	UKB-ppp	GCST90043785	4	74806370	G/A	0.008	0.008	-0.076	0.069	0.266	50.065
rs187856887	UKB-ppp	GCST90043785	4	74199282	A/G	0.015	0.015	-0.106	0.049	0.031	37.241
AGER
rs112057082	decode	GCST90043785	6	31875523	T/C	0.023	0.023	0.082	0.04	0.037	30.717
rs628357	decode	GCST90043785	6	31806598	A/G	0.021	0.021	0.047	0.042	0.263	39.374
rs7757696	decode	GCST90043785	6	32611450	T/G	0.608	0.392	0.037	0.012	0.002	149.708
rs9271364	decode	GCST90043785	6	32586787	G/A	0.502	0.498	0.036	0.012	0.002	110.548
rs6927022	decode	GCST90043785	6	32612397	G/A	0.508	0.492	0.036	0.012	0.004	215.245
rs34823443	decode	GCST90043785	6	31307739	C/T	0.294	0.294	0.035	0.013	0.009	33.473
rs17500510	decode	GCST90043785	6	32712818	A/G	0.096	0.096	0.035	0.02	0.088	319.803
rs34422230	decode	GCST90043785	6	32776995	C/T	0.058	0.058	0.032	0.026	0.204	606.684
rs9275602	decode	GCST90043785	6	32682812	A/C	0.197	0.197	0.031	0.015	0.038	240.276
rs9266720	decode	GCST90043785	6	31349809	G/A	0.026	0.026	0.028	0.038	0.454	94.224
rs3828802	decode	GCST90043785	6	32636073	G/A	0.583	0.417	0.027	0.012	0.024	64.717
rs2442752	decode	GCST90043785	6	31351764	C/T	0.424	0.424	0.027	0.012	0.024	72.881
rs2596464	decode	GCST90043785	6	31412961	C/T	0.534	0.466	0.026	0.012	0.028	108.87
rs9267653	decode	GCST90043785	6	31840415	C/T	0.713	0.287	0.026	0.013	0.051	68.007
rs4348358	decode	GCST90043785	6	32399092	A/G	0.359	0.359	0.026	0.012	0.039	156.541
rs9378247	decode	GCST90043785	6	31321425	A/G	0.177	0.177	0.025	0.016	0.116	48.329
rs2596443	decode	GCST90043785	6	31443436	G/A	0.745	0.255	0.025	0.014	0.072	74.234
rs3134745	decode	GCST90043785	6	31242762	T/C	0.326	0.326	0.023	0.013	0.075	157.797
rs14597	decode	GCST90043785	6	31440014	A/C	0.435	0.435	0.022	0.012	0.063	88.262
rs2256965	decode	GCST90043785	6	31555130	G/A	0.594	0.406	0.021	0.012	0.088	45.208
rs9263871	decode	GCST90043785	6	31170528	G/A	0.317	0.317	0.021	0.013	0.107	51.836
rs1048709	decode	GCST90043785	6	31914935	G/A	0.802	0.198	0.021	0.015	0.169	87.065
rs9268467	decode	GCST90043785	6	32352737	C/A	0.788	0.212	0.021	0.015	0.16	100.039
rs2523534	decode	GCST90043785	6	31336349	G/A	0.61	0.39	0.02	0.012	0.104	92.668
rs9273411	decode	GCST90043785	6	32627260	A/G	0.486	0.486	0.018	0.012	0.129	202.389
rs150971914	decode	GCST90043785	6	31457484	T/C	0.032	0.032	0.018	0.034	0.599	33.896
rs17201466	decode	GCST90043785	6	31926600	T/C	0.036	0.036	0.016	0.032	0.614	45.666
rs2507968	decode	GCST90043785	6	31372718	A/G	0.797	0.203	0.016	0.015	0.291	38.604
rs4148871	decode	GCST90043785	6	32803316	G/A	0.789	0.211	0.015	0.015	0.297	30.751
rs3128981	decode	GCST90043785	6	31405620	G/A	0.295	0.295	0.013	0.013	0.308	116.347
rs3094691	decode	GCST90043785	6	31274693	A/G	0.428	0.428	0.013	0.012	0.289	57.012
rs1967688	decode	GCST90043785	6	32340068	T/C	0.523	0.477	0.013	0.012	0.3	148.912
rs6912492	decode	GCST90043785	6	32869709	A/G	0.276	0.276	0.012	0.013	0.371	74.28
rs17212937	decode	GCST90043785	6	32681339	T/C	0.119	0.119	0.012	0.018	0.519	146.426
rs4546530	decode	GCST90043785	6	32754091	T/C	0.332	0.332	0.012	0.013	0.357	101.268
rs6904669	decode	GCST90043785	6	31192796	G/A	0.423	0.423	0.012	0.012	0.336	30.813
rs35502919	decode	GCST90043785	6	31604355	A/C	0.06	0.06	0.012	0.025	0.643	856.679
rs3129773	decode	GCST90043785	6	32601930	C/T	0.424	0.424	0.011	0.013	0.389	54.641
rs2523653	decode	GCST90043785	6	31445514	G/A	0.652	0.348	0.01	0.013	0.442	68.974
rs6457681	decode	GCST90043785	6	32773497	T/G	0.239	0.239	0.009	0.014	0.498	192.475
rs9276702	decode	GCST90043785	6	32756741	G/A	0.857	0.143	0.009	0.017	0.58	44.222
rs2534686	decode	GCST90043785	6	31461667	C/T	0.191	0.191	0.009	0.015	0.552	57.737
rs7767732	decode	GCST90043785	6	32853277	T/C	0.177	0.177	0.008	0.016	0.626	119.926
rs1265758	decode	GCST90043785	6	32323529	G/A	0.58	0.42	0.006	0.012	0.625	103.643
rs9268460	decode	GCST90043785	6	32351283	C/T	0.449	0.449	0.006	0.012	0.647	60.359
rs2844594	decode	GCST90043785	6	31258393	A/G	0.192	0.192	0.005	0.015	0.75	163.836
rs3132131	decode	GCST90043785	6	32899485	G/A	0.662	0.338	0.004	0.013	0.753	46.013
rs2269423	decode	GCST90043785	6	32145707	C/A	0.624	0.376	0.004	0.012	0.749	144.485
rs438475	decode	GCST90043785	6	32186245	A/G	0.154	0.154	0.004	0.017	0.829	357.994
rs707927	decode	GCST90043785	6	31745518	G/A	0.027	0.027	0.004	0.037	0.923	30.241
rs9264584	decode	GCST90043785	6	31236034	C/T	0.658	0.342	0.003	0.013	0.795	42.664
rs2239701	decode	GCST90043785	6	32805049	C/T	0.448	0.448	0.003	0.012	0.79	87.506
rs41270518	decode	GCST90043785	6	33048119	T/C	0.048	0.048	0.003	0.028	0.912	207.292
rs9277910	decode	GCST90043785	6	33124052	T/G	0.188	0.188	0.003	0.015	0.868	88.542
rs17206973	decode	GCST90043785	6	31445564	T/C	0.108	0.108	0.002	0.019	0.914	337.999
rs204993	decode	GCST90043785	6	32155581	G/A	0.32	0.32	0.002	0.013	0.876	387.517
rs2844495	decode	GCST90043785	6	31483136	G/A	0.331	0.331	0.002	0.013	0.903	145.372
rs171329	decode	GCST90043785	6	32904661	A/G	0.487	0.487	0.001	0.012	0.945	59.054
rs3819717	decode	GCST90043785	6	32804299	T/C	0.548	0.452	0.001	0.012	0.959	73.747
rs9264944	decode	GCST90043785	6	31274619	G/A	0.227	0.227	0.001	0.014	0.971	144.951
rs41316211	decode	GCST90043785	6	32639909	C/T	0.139	0.139	0	0.018	0.985	250.119
rs557011	decode	GCST90043785	6	32587013	T/C	0.334	0.334	0	0.013	0.996	102.854
rs1799911	decode	GCST90043785	6	33138677	A/G	0.267	0.267	-0.001	0.014	0.923	66.223
rs2734573	decode	GCST90043785	6	31494738	A/C	0.57	0.43	-0.001	0.012	0.914	72.5
rs1140310	decode	GCST90043785	6	32632783	C/A	0.167	0.167	-0.002	0.016	0.921	37.842
rs9267375	decode	GCST90043785	6	31466294	G/T	0.311	0.311	-0.002	0.013	0.899	82.751
rs176248	decode	GCST90043785	6	32965942	A/G	0.293	0.293	-0.002	0.013	0.899	56.279
rs3101944	decode	GCST90043785	6	32911127	T/C	0.099	0.099	-0.002	0.02	0.926	182.966
rs9469264	decode	GCST90043785	6	32710692	T/G	0.377	0.377	-0.003	0.012	0.839	78.387
rs62395260	decode	GCST90043785	6	31376651	A/G	0.015	0.015	-0.004	0.05	0.939	52.637
rs9276408	decode	GCST90043785	6	32710370	G/T	0.752	0.248	-0.004	0.014	0.752	49.391
rs3094589	decode	GCST90043785	6	31360934	T/C	0.253	0.253	-0.005	0.014	0.727	70.821
rs592229	decode	GCST90043785	6	31930441	T/G	0.516	0.484	-0.005	0.012	0.682	47.175
rs2523570	decode	GCST90043785	6	31329734	T/C	0.222	0.222	-0.005	0.014	0.705	151.493
rs3135333	decode	GCST90043785	6	32963784	C/T	0.714	0.286	-0.005	0.013	0.679	33.817
rs113147503	decode	GCST90043785	6	32456494	T/C	0.11	0.11	-0.006	0.019	0.748	104.024
rs6939900	decode	GCST90043785	6	31228357	T/C	0.353	0.353	-0.006	0.013	0.614	52.244
rs9501087	decode	GCST90043785	6	31185051	C/T	0.194	0.194	-0.006	0.015	0.667	50.295
rs205002	decode	GCST90043785	6	32113312	A/G	0.329	0.329	-0.009	0.013	0.498	81.587
rs1800454	decode	GCST90043785	6	32800412	T/C	0.141	0.141	-0.01	0.017	0.543	92.871
rs3128947	decode	GCST90043785	6	32965062	G/A	0.183	0.183	-0.011	0.015	0.478	84.137
rs2284178	decode	GCST90043785	6	31432125	T/C	0.471	0.471	-0.011	0.012	0.347	36.423
rs115042889	decode	GCST90043785	6	31236035	A/G	0.081	0.081	-0.013	0.022	0.571	37.7
rs12055445	decode	GCST90043785	6	32626739	G/A	0.5	0.5	-0.013	0.012	0.29	52.044
rs2308557	decode	GCST90043785	6	31239417	T/C	0.35	0.35	-0.013	0.013	0.308	43.661
rs397948	decode	GCST90043785	6	32011714	G/A	0.378	0.378	-0.013	0.013	0.298	183.037
rs2607013	decode	GCST90043785	6	31820400	T/C	0.18	0.18	-0.014	0.016	0.385	152.423
rs9277339	decode	GCST90043785	6	33036290	A/G	0.167	0.167	-0.014	0.016	0.386	57.175
rs9276427	decode	GCST90043785	6	32711857	C/T	0.486	0.486	-0.016	0.012	0.17	52.93
rs3819721	decode	GCST90043785	6	32804798	A/G	0.25	0.25	-0.018	0.014	0.187	75.557
rs9266210	decode	GCST90043785	6	31325023	C/T	0.499	0.499	-0.019	0.012	0.129	41.119
rs11966200	decode	GCST90043785	6	31837066	T/C	0.022	0.022	-0.02	0.041	0.626	41.192
rs9277000	decode	GCST90043785	6	32989436	T/C	0.134	0.134	-0.022	0.018	0.207	55.901
rs2856448	decode	GCST90043785	6	32014575	G/A	0.464	0.464	-0.028	0.012	0.019	73.888
rs2442737	decode	GCST90043785	6	31329303	A/G	0.276	0.276	-0.031	0.013	0.022	54.786
rs6916921	decode	GCST90043785	6	31520426	T/C	0.074	0.074	-0.032	0.023	0.158	43.276
rs67140765	decode	GCST90043785	6	31380787	T/G	0.045	0.045	-0.053	0.029	0.065	38.828
rs11758964	decode	GCST90043785	6	31446366	C/T	0.033	0.033	-0.094	0.034	0.005	42.715
rs7763805	UKB-ppp	GCST90043785	6	32607254	A/G	0.148	0.148	0.057	0.017	<0.001	113.947
rs9267549	UKB-ppp	GCST90043785	6	31677391	A/G	0.132	0.132	0.051	0.018	0.004	111.045
rs117108573	UKB-ppp	GCST90043785	6	32489679	T/C	0.066	0.066	0.051	0.025	0.042	82.313
rs113315602	UKB-ppp	GCST90043785	6	32574575	C/A	0.083	0.083	0.05	0.023	0.027	104.514
rs2596560	UKB-ppp	GCST90043785	6	31355318	C/T	0.242	0.242	0.049	0.014	<0.001	40.975
rs9264969	UKB-ppp	GCST90043785	6	31278415	C/T	0.686	0.314	0.049	0.013	<0.001	54.241
rs9271365	UKB-ppp	GCST90043785	6	32586794	G/T	0.429	0.429	0.047	0.012	<0.001	119.579
rs1265764	UKB-ppp	GCST90043785	6	32313659	A/G	0.047	0.047	0.044	0.028	0.12	49.036
rs2157051	UKB-ppp	GCST90043785	6	32658624	A/G	0.781	0.219	0.042	0.015	0.004	60.895
rs9272560	UKB-ppp	GCST90043785	6	32607140	C/T	0.203	0.203	0.039	0.015	0.012	52.829
rs9274187	UKB-ppp	GCST90043785	6	32630557	A/G	0.609	0.391	0.038	0.012	0.002	179.74
rs61740337	UKB-ppp	GCST90043785	6	32017105	G/A	0.064	0.064	0.037	0.024	0.125	51.142
rs116432905	UKB-ppp	GCST90043785	6	31236039	G/A	0.072	0.072	0.036	0.024	0.123	35.401
rs6910879	UKB-ppp	GCST90043785	6	32560739	G/A	0.08	0.08	0.035	0.023	0.123	95.605
rs6901158	UKB-ppp	GCST90043785	6	32205942	T/C	0.165	0.165	0.035	0.016	0.028	125.878
rs79245272	UKB-ppp	GCST90043785	6	31427189	T/C	0.049	0.049	0.034	0.028	0.219	57.198
rs3093949	UKB-ppp	GCST90043785	6	31525184	T/C	0.362	0.362	0.032	0.012	0.01	101.738
rs34665982	UKB-ppp	GCST90043785	6	32560306	C/T	0.562	0.438	0.032	0.012	0.009	37.544
rs9405083	UKB-ppp	GCST90043785	6	31319489	T/C	0.246	0.246	0.032	0.014	0.024	100.352
rs2050189	UKB-ppp	GCST90043785	6	32339647	C/T	0.23	0.23	0.029	0.014	0.04	51.371
rs9272515	UKB-ppp	GCST90043785	6	32606406	A/G	0.673	0.327	0.029	0.013	0.024	166.74
rs9274055	UKB-ppp	GCST90043785	6	32630083	T/C	0.246	0.246	0.028	0.014	0.05	103.939
rs3132471	UKB-ppp	GCST90043785	6	31419201	A/G	0.448	0.448	0.028	0.012	0.019	67.03
rs35805736	UKB-ppp	GCST90043785	6	32762525	G/A	0.057	0.057	0.028	0.026	0.279	143.248
rs9295963	UKB-ppp	GCST90043785	6	31169494	C/T	0.381	0.381	0.027	0.012	0.029	70.79
rs409558	UKB-ppp	GCST90043785	6	31708147	C/T	0.134	0.134	0.026	0.018	0.132	75.041
rs9269233	UKB-ppp	GCST90043785	6	32451762	C/A	0.759	0.241	0.026	0.014	0.066	97.352
rs652888	UKB-ppp	GCST90043785	6	31851234	G/A	0.237	0.237	0.026	0.014	0.063	115.814
rs2442725	UKB-ppp	GCST90043785	6	31319896	C/T	0.695	0.305	0.023	0.013	0.077	125.128
rs4713460	UKB-ppp	GCST90043785	6	31347798	A/G	0.26	0.26	0.023	0.014	0.098	46.588
rs2596498	UKB-ppp	GCST90043785	6	31322688	C/T	0.379	0.379	0.022	0.012	0.068	164.473
rs62397687	UKB-ppp	GCST90043785	6	32802009	T/C	0.184	0.184	0.022	0.015	0.156	62.457
rs2250295	UKB-ppp	GCST90043785	6	31330411	C/A	0.61	0.39	0.021	0.012	0.085	117.515
rs474534	UKB-ppp	GCST90043785	6	31938107	G/A	0.115	0.115	0.021	0.019	0.264	67.01
rs2524075	UKB-ppp	GCST90043785	6	31243859	T/C	0.263	0.263	0.019	0.014	0.158	39.181
rs7750854	UKB-ppp	GCST90043785	6	31271216	T/G	0.154	0.154	0.018	0.017	0.266	56.983
rs9296004	UKB-ppp	GCST90043785	6	31933977	C/A	0.081	0.081	0.018	0.022	0.415	57.719
rs41268920	UKB-ppp	GCST90043785	6	32133344	C/A	0.061	0.061	0.018	0.025	0.479	348.099
rs9275379	UKB-ppp	GCST90043785	6	32668804	T/C	0.18	0.18	0.017	0.016	0.286	70.371
rs28478022	UKB-ppp	GCST90043785	6	31455194	T/C	0.158	0.158	0.017	0.017	0.32	83.44
rs7762909	UKB-ppp	GCST90043785	6	31321578	G/A	0.665	0.335	0.016	0.013	0.199	64.288
rs9267812	UKB-ppp	GCST90043785	6	32128394	T/C	0.135	0.135	0.016	0.018	0.358	151.911
rs9368668	UKB-ppp	GCST90043785	6	31235480	C/A	0.058	0.058	0.016	0.026	0.532	30.62
rs28703977	UKB-ppp	GCST90043785	6	31472792	C/T	0.654	0.346	0.015	0.013	0.228	34.202
rs12614	UKB-ppp	GCST90043785	6	31914179	T/C	0.084	0.084	0.015	0.022	0.483	62.643
rs4473905	UKB-ppp	GCST90043785	6	31220369	C/T	0.783	0.217	0.015	0.014	0.311	40.574
rs9276605	UKB-ppp	GCST90043785	6	32735311	G/A	0.672	0.328	0.014	0.013	0.261	58.901
rs3130048	UKB-ppp	GCST90043785	6	31613739	C/T	0.28	0.28	0.014	0.013	0.295	68.942
rs9266806	UKB-ppp	GCST90043785	6	31378022	C/T	0.195	0.195	0.013	0.015	0.4	34.906
rs4148874	UKB-ppp	GCST90043785	6	32797488	T/C	0.736	0.264	0.012	0.014	0.375	38.238
rs2621383	UKB-ppp	GCST90043785	6	32759335	A/C	0.617	0.383	0.012	0.012	0.35	39.701
rs7767680	UKB-ppp	GCST90043785	6	32830417	T/C	0.279	0.279	0.011	0.013	0.389	90.773
rs115062572	UKB-ppp	GCST90043785	6	31862876	T/C	0.027	0.027	0.011	0.037	0.761	35.622
rs1051488	UKB-ppp	GCST90043785	6	31322911	T/C	0.292	0.292	0.011	0.013	0.396	107.766
rs3656	UKB-ppp	GCST90043785	6	32724043	A/G	0.118	0.118	0.01	0.019	0.581	42.108
rs2395041	UKB-ppp	GCST90043785	6	31461795	A/C	0.642	0.358	0.01	0.012	0.417	53.05
rs542418	UKB-ppp	GCST90043785	6	31836442	G/A	0.347	0.347	0.01	0.013	0.424	37.392
rs3129926	UKB-ppp	GCST90043785	6	32333480	C/T	0.196	0.196	0.01	0.015	0.521	130.01
rs9268465	UKB-ppp	GCST90043785	6	32352616	T/C	0.271	0.271	0.009	0.013	0.52	54.678
rs9332733	UKB-ppp	GCST90043785	6	31895092	G/A	0.015	0.015	0.008	0.05	0.878	53.703
rs181997	UKB-ppp	GCST90043785	6	32900718	A/G	0.322	0.322	0.007	0.013	0.589	43.628
rs204887	UKB-ppp	GCST90043785	6	32029226	G/A	0.679	0.321	0.007	0.013	0.601	59.825
rs3129909	UKB-ppp	GCST90043785	6	32325710	A/G	0.58	0.42	0.007	0.012	0.59	84.194
rs2078290	UKB-ppp	GCST90043785	6	32312655	A/G	0.116	0.116	0.005	0.019	0.792	63.825
rs2261033	UKB-ppp	GCST90043785	6	31603591	G/A	0.43	0.43	0.005	0.012	0.701	32.81
rs111487755	UKB-ppp	GCST90043785	6	33076109	A/G	0.05	0.05	0.004	0.027	0.878	68.974
rs3134754	UKB-ppp	GCST90043785	6	31216329	G/A	0.453	0.453	0.004	0.012	0.742	52.546
rs56705452	UKB-ppp	GCST90043785	6	31391591	A/G	0.176	0.176	0.002	0.016	0.885	76.496
rs3892710	UKB-ppp	GCST90043785	6	32682862	T/C	0.148	0.148	0.002	0.017	0.912	42.636
rs3819720	UKB-ppp	GCST90043785	6	32804570	A/G	0.358	0.358	0.002	0.012	0.895	119.982
rs3032981	UKB-ppp	GCST90043785	6	31377100	G/A	0.165	0.165	0.001	0.017	0.949	47.811
rs113551020	UKB-ppp	GCST90043785	6	31456840	C/T	0.107	0.107	0.001	0.019	0.967	103.316
rs2229092	UKB-ppp	GCST90043785	6	31540757	C/A	0.062	0.062	0.001	0.025	0.976	52.173
rs3132454	UKB-ppp	GCST90043785	6	31489644	G/A	0.34	0.34	0.001	0.013	0.954	49.502
rs1003879	UKB-ppp	GCST90043785	6	32299592	A/G	0.354	0.354	0.001	0.013	0.958	40.562
rs6908066	UKB-ppp	GCST90043785	6	31270509	A/G	0.128	0.128	0	0.018	0.983	43.399
rs241429	UKB-ppp	GCST90043785	6	32803840	G/A	0.523	0.477	-0.001	0.012	0.967	48.559
rs41315395	UKB-ppp	GCST90043785	6	32201469	A/C	0.144	0.144	-0.001	0.017	0.944	98.544
rs3130286	UKB-ppp	GCST90043785	6	32042322	C/T	0.769	0.231	-0.002	0.014	0.877	81.648
rs9268847	UKB-ppp	GCST90043785	6	32429277	G/A	0.249	0.249	-0.002	0.014	0.866	97.03
rs206019	UKB-ppp	GCST90043785	6	32180241	T/C	0.13	0.13	-0.002	0.018	0.894	218.745
rs2075798	UKB-ppp	GCST90043785	6	31846741	A/C	0.064	0.064	-0.003	0.025	0.915	56.902
rs4148872	UKB-ppp	GCST90043785	6	32802807	T/C	0.148	0.148	-0.003	0.017	0.841	35.973
rs1077394	UKB-ppp	GCST90043785	6	31610384	T/C	0.672	0.328	-0.005	0.013	0.694	71.526
rs17191234	UKB-ppp	GCST90043785	6	32564681	C/A	0.409	0.409	-0.005	0.012	0.665	54.54
rs113547322	UKB-ppp	GCST90043785	6	32206619	T/G	0.133	0.133	-0.006	0.018	0.737	73.967
rs2857115	UKB-ppp	GCST90043785	6	32778281	A/G	0.257	0.257	-0.006	0.014	0.648	31.767
rs4413654	UKB-ppp	GCST90043785	6	31441349	A/G	0.223	0.223	-0.007	0.014	0.628	33.029
rs1050529	UKB-ppp	GCST90043785	6	31324615	T/C	0.297	0.297	-0.009	0.013	0.494	70.039
rs9266269	UKB-ppp	GCST90043785	6	31326055	A/G	0.198	0.198	-0.013	0.015	0.38	91.928
rs9267857	UKB-ppp	GCST90043785	6	32196569	G/A	0.409	0.409	-0.014	0.012	0.234	48.463
rs36048548	UKB-ppp	GCST90043785	6	31634971	T/C	0.036	0.036	-0.017	0.032	0.603	43.046
rs2534654	UKB-ppp	GCST90043785	6	31472946	G/A	0.293	0.293	-0.019	0.014	0.158	44.207
rs28746882	UKB-ppp	GCST90043785	6	32638175	A/G	0.21	0.21	-0.019	0.015	0.203	54.712
rs112496097	UKB-ppp	GCST90043785	6	32194206	A/G	0.059	0.059	-0.023	0.025	0.365	36.317
rs147857322	UKB-ppp	GCST90043785	6	32599601	A/G	0.228	0.228	-0.024	0.015	0.104	127.783
rs80074882	UKB-ppp	GCST90043785	6	32184329	G/A	0.018	0.018	-0.026	0.045	0.573	30.202
rs2428493	UKB-ppp	GCST90043785	6	31329135	A/C	0.41	0.41	-0.026	0.012	0.034	53.808
rs3104406	UKB-ppp	GCST90043785	6	32682443	A/G	0.366	0.366	-0.029	0.013	0.026	44.634
rs401775	UKB-ppp	GCST90043785	6	31931137	C/T	0.177	0.177	-0.032	0.016	0.042	54.758
rs115461385	UKB-ppp	GCST90043785	6	32058676	T/C	0.049	0.049	-0.035	0.028	0.2	35.877
rs9267680	UKB-ppp	GCST90043785	6	31899619	A/G	0.082	0.082	-0.039	0.022	0.071	36.763
AGRP
rs111986796	decode	GCST90043785	16	67538930	T/C	0.015	0.015	0.087	0.049	0.076	66.183
rs111339124	decode	GCST90043785	16	68160778	T/C	0.024	0.024	0.04	0.039	0.309	46.156
rs150016766	decode	GCST90043785	16	67273173	A/G	0.019	0.019	0.035	0.045	0.434	263.131
rs75842420	decode	GCST90043785	16	68449102	A/G	0.072	0.072	0.035	0.024	0.139	154.624
rs7203742	decode	GCST90043785	16	67605794	T/C	0.129	0.129	0.028	0.018	0.114	206.547
rs6499163	decode	GCST90043785	16	68243486	T/G	0.175	0.175	0.02	0.016	0.211	166.099
rs34123523	decode	GCST90043785	16	67517179	T/C	0.043	0.043	0.019	0.03	0.512	651.694
rs143867322	decode	GCST90043785	16	67510022	A/G	0.032	0.032	0.017	0.034	0.611	35.803
rs72794237	decode	GCST90043785	16	66926919	T/C	0.118	0.118	0.011	0.019	0.543	32.611
rs56197801	decode	GCST90043785	16	67482903	C/A	0.072	0.072	0.008	0.023	0.715	39.48
rs8046110	decode	GCST90043785	16	68485090	C/T	0.548	0.452	0.001	0.012	0.901	33
rs71649631	decode	GCST90043785	16	67010614	T/C	0.038	0.038	-0.005	0.032	0.879	398.66
rs9940621	decode	GCST90043785	16	68429077	C/A	0.399	0.399	-0.005	0.012	0.689	35.432
rs7200919	decode	GCST90043785	16	67316600	A/G	0.4	0.4	-0.006	0.012	0.636	63.132
rs2863980	decode	GCST90043785	16	68301985	C/A	0.626	0.374	-0.009	0.012	0.467	34.915
rs117946183	decode	GCST90043785	16	68380768	G/A	0.022	0.022	-0.019	0.04	0.64	222.462
rs77115810	UKB-ppp	GCST90043785	16	67475802	A/G	0.014	0.014	0.102	0.05	0.041	74.002
rs76720833	UKB-ppp	GCST90043785	16	67303539	C/T	0.033	0.033	0.017	0.033	0.606	30.595
rs28765128	UKB-ppp	GCST90043785	16	67452679	T/C	0.091	0.091	0.011	0.021	0.601	42.269
rs16957040	UKB-ppp	GCST90043785	16	66859562	T/C	0.021	0.021	0.009	0.041	0.821	35.884
rs12444999	UKB-ppp	GCST90043785	16	68431359	T/C	0.019	0.019	-0.012	0.044	0.786	32.418
rs113914633	UKB-ppp	GCST90043785	16	67369626	A/C	0.226	0.226	-0.014	0.014	0.315	31.395
AGT
rs72759029	decode	GCST90043785	1	230808054	G/A	0.027	0.027	0.041	0.037	0.275	88.837
rs9431918	decode	GCST90043785	1	231085597	G/A	0.018	0.018	0.033	0.045	0.467	34.731
rs114424782	decode	GCST90043785	1	230835127	G/A	0.05	0.05	0.022	0.027	0.419	38.027
rs6662197	decode	GCST90043785	1	230880155	A/G	0.028	0.028	0.018	0.037	0.617	33.849
rs111558452	decode	GCST90043785	1	230776434	A/G	0.091	0.091	0.012	0.022	0.571	30.213
rs9658890	decode	GCST90043785	1	230794226	A/G	0.458	0.458	0.01	0.012	0.398	51.926
rs148858198	decode	GCST90043785	1	231048051	A/G	0.015	0.015	0.009	0.049	0.854	86.89
rs145686932	decode	GCST90043785	1	230784566	T/C	0.016	0.016	0.008	0.048	0.861	76.851
rs1887208	decode	GCST90043785	1	230886371	A/G	0.438	0.438	0.008	0.012	0.521	42.053
rs3736982	decode	GCST90043785	1	230796375	C/A	0.21	0.21	0.006	0.015	0.677	64.44
rs2071404	decode	GCST90043785	1	230850940	A/C	0.111	0.111	0.004	0.019	0.814	413.341
rs3789649	decode	GCST90043785	1	230816460	T/C	0.204	0.204	0.002	0.015	0.917	108.166
rs3827747	decode	GCST90043785	1	230816745	G/A	0.31	0.31	0.001	0.013	0.913	159.712
rs10779849	decode	GCST90043785	1	230761848	C/T	0.724	0.276	0	0.013	0.976	30.313
rs2478528	decode	GCST90043785	1	230863396	C/T	0.293	0.293	0	0.013	0.991	184.797
rs145331426	decode	GCST90043785	1	230791158	A/G	0.077	0.077	-0.003	0.023	0.901	37.368
rs11568054	decode	GCST90043785	1	230845555	A/G	0.062	0.062	-0.016	0.025	0.529	49.3
rs11811217	decode	GCST90043785	1	230686711	A/G	0.078	0.078	-0.021	0.023	0.358	37.732
rs17730947	decode	GCST90043785	1	230879446	T/C	0.013	0.013	-0.036	0.052	0.483	85.617
rs57150750	decode	GCST90043785	1	230855109	T/C	0.03	0.03	-0.04	0.035	0.26	46.282
rs74353912	decode	GCST90043785	1	230970795	G/A	0.014	0.014	-0.044	0.052	0.388	33.767
rs11568055	decode	GCST90043785	1	230844606	T/C	0.018	0.018	-0.114	0.045	0.012	158.774
rs56407361	UKB-ppp	GCST90043785	1	231037191	T/C	0.068	0.068	0.059	0.024	0.013	35.066
rs111430925	UKB-ppp	GCST90043785	1	230873474	C/T	0.022	0.022	0.05	0.041	0.221	33.497
rs143536929	UKB-ppp	GCST90043785	1	230870604	C/T	0.044	0.044	0.045	0.03	0.132	91.481
rs16851934	UKB-ppp	GCST90043785	1	230685483	T/C	0.053	0.053	0.043	0.028	0.12	43.146
rs11568048	UKB-ppp	GCST90043785	1	230851915	G/T	0.03	0.03	0.043	0.035	0.216	748.737
rs5047	UKB-ppp	GCST90043785	1	230850251	T/C	0.014	0.014	0.032	0.051	0.537	572.327
rs17733009	UKB-ppp	GCST90043785	1	230938928	G/T	0.042	0.042	0.023	0.03	0.448	39.232
rs17787522	UKB-ppp	GCST90043785	1	230880755	A/G	0.163	0.163	0.021	0.016	0.201	196.885
rs1765798	UKB-ppp	GCST90043785	1	231572985	C/T	0.427	0.427	0.02	0.012	0.101	32.68
rs1890353	UKB-ppp	GCST90043785	1	230894454	C/T	0.127	0.127	0.019	0.018	0.298	57.388
rs201270414	UKB-ppp	GCST90043785	1	230925246	G/A	0.014	0.014	0.017	0.052	0.749	32.52
rs138437017	UKB-ppp	GCST90043785	1	230912588	T/C	0.02	0.02	0.016	0.043	0.714	127.956
rs59400867	UKB-ppp	GCST90043785	1	230676696	A/C	0.05	0.05	0.015	0.028	0.59	34.732
rs34676964	UKB-ppp	GCST90043785	1	230961552	A/G	0.022	0.022	0.014	0.04	0.729	65.81
rs184354646	UKB-ppp	GCST90043785	1	231170001	T/C	0.007	0.007	0.013	0.07	0.848	114.366
rs12023396	UKB-ppp	GCST90043785	1	231270636	G/A	0.234	0.234	0.013	0.014	0.358	32.913
rs1316446	UKB-ppp	GCST90043785	1	230886155	C/T	0.628	0.372	0.013	0.012	0.304	122.743
rs2148964	UKB-ppp	GCST90043785	1	230808744	T/G	0.253	0.253	0.011	0.014	0.437	36.039
rs4028814	UKB-ppp	GCST90043785	1	231021770	C/T	0.52	0.48	0.01	0.012	0.425	128.393
rs7540252	UKB-ppp	GCST90043785	1	230882449	C/T	0.685	0.315	0.009	0.013	0.495	49.916
rs144500588	UKB-ppp	GCST90043785	1	231064067	C/T	0.016	0.016	0.009	0.048	0.856	63.46
rs1359865	UKB-ppp	GCST90043785	1	230745278	C/A	0.043	0.043	0.009	0.029	0.768	41.282
rs6541330	UKB-ppp	GCST90043785	1	230884363	C/T	0.412	0.412	0.007	0.012	0.559	189.612
rs3827743	UKB-ppp	GCST90043785	1	230780571	A/G	0.655	0.345	0.007	0.013	0.604	408.256
rs2281719	UKB-ppp	GCST90043785	1	230297659	T/C	0.614	0.386	0.007	0.012	0.595	79.561
rs11122563	UKB-ppp	GCST90043785	1	230772682	T/G	0.432	0.432	0.006	0.012	0.599	80.004
rs2493147	UKB-ppp	GCST90043785	1	230822903	T/C	0.101	0.101	0.006	0.02	0.753	113.8
rs6673974	UKB-ppp	GCST90043785	1	231619047	G/A	0.036	0.036	0.005	0.032	0.879	53.257
rs111776064	UKB-ppp	GCST90043785	1	230752584	A/G	0.022	0.022	0.004	0.041	0.914	115.692
rs7512987	UKB-ppp	GCST90043785	1	230855146	T/C	0.099	0.099	0.004	0.02	0.834	86.72
rs4568816	UKB-ppp	GCST90043785	1	231196456	G/A	0.156	0.156	0.004	0.017	0.804	59.208
rs2493142	UKB-ppp	GCST90043785	1	230817384	A/G	0.764	0.236	0.004	0.014	0.803	1449.11
rs6657006	UKB-ppp	GCST90043785	1	230873811	A/G	0.059	0.059	0.002	0.026	0.943	119.724
rs6701101	UKB-ppp	GCST90043785	1	231200506	C/T	0.24	0.24	0.001	0.014	0.933	45.257
rs10864772	UKB-ppp	GCST90043785	1	230841003	T/C	0.316	0.316	0	0.013	0.976	2144.68
rs11568050	UKB-ppp	GCST90043785	1	230847273	C/T	0.023	0.023	-0.001	0.04	0.989	48.078
rs6541328	UKB-ppp	GCST90043785	1	230833262	G/A	0.111	0.111	-0.001	0.019	0.967	126.352
rs72746703	UKB-ppp	GCST90043785	1	231112517	A/G	0.061	0.061	-0.001	0.025	0.972	52.701
rs28359573	UKB-ppp	GCST90043785	1	230882108	A/G	0.375	0.375	-0.001	0.012	0.926	76.184
rs11122201	UKB-ppp	GCST90043785	1	231179061	A/G	0.424	0.424	-0.002	0.012	0.896	30.934
rs116791031	UKB-ppp	GCST90043785	1	230781730	T/C	0.034	0.034	-0.002	0.033	0.946	48.183
rs1202597	UKB-ppp	GCST90043785	1	231017099	T/C	0.716	0.284	-0.002	0.013	0.862	103.762
rs11122177	UKB-ppp	GCST90043785	1	231118857	T/C	0.326	0.326	-0.003	0.013	0.83	29.936
rs3000063	UKB-ppp	GCST90043785	1	230889535	T/G	0.949	0.051	-0.003	0.027	0.914	46.41
rs1202559	UKB-ppp	GCST90043785	1	230985540	G/T	0.506	0.494	-0.003	0.012	0.803	37.647
rs12738160	UKB-ppp	GCST90043785	1	230905549	G/A	0.311	0.311	-0.003	0.013	0.813	279.846
rs74448796	UKB-ppp	GCST90043785	1	230648680	C/T	0.032	0.032	-0.004	0.034	0.905	30.398
rs2493144	UKB-ppp	GCST90043785	1	230815481	G/T	0.567	0.433	-0.005	0.012	0.674	910.169
rs60920190	UKB-ppp	GCST90043785	1	230453313	A/C	0.22	0.22	-0.007	0.015	0.654	38.127
rs2067853	UKB-ppp	GCST90043785	1	230838258	A/G	0.33	0.33	-0.007	0.013	0.605	385.232
rs853453	UKB-ppp	GCST90043785	1	230688694	A/G	0.182	0.182	-0.007	0.016	0.67	31.567
rs12046036	UKB-ppp	GCST90043785	1	230812329	T/C	0.126	0.126	-0.007	0.018	0.712	1661.85
rs116414813	UKB-ppp	GCST90043785	1	231311170	A/G	0.028	0.028	-0.008	0.036	0.833	42.132
rs61826455	UKB-ppp	GCST90043785	1	230870995	A/C	0.019	0.019	-0.009	0.044	0.844	41.193
rs41305725	UKB-ppp	GCST90043785	1	230804822	C/A	0.058	0.058	-0.009	0.026	0.72	60.42
rs4846862	UKB-ppp	GCST90043785	1	230766411	G/A	0.223	0.223	-0.011	0.014	0.461	48.712
rs1202527	UKB-ppp	GCST90043785	1	230954497	G/A	0.883	0.117	-0.017	0.019	0.381	124.132
rs16852759	UKB-ppp	GCST90043785	1	230962348	A/G	0.099	0.099	-0.017	0.02	0.398	91.191
rs1202530	UKB-ppp	GCST90043785	1	230956204	T/C	0.549	0.451	-0.018	0.012	0.14	60.147
rs34268709	UKB-ppp	GCST90043785	1	230580568	G/A	0.34	0.34	-0.018	0.013	0.151	48.458
rs12122535	UKB-ppp	GCST90043785	1	230755726	G/A	0.247	0.247	-0.019	0.014	0.168	162.864
rs41314280	UKB-ppp	GCST90043785	1	230979657	A/G	0.194	0.194	-0.022	0.015	0.151	123.24
rs114508011	UKB-ppp	GCST90043785	1	231114420	C/A	0.07	0.07	-0.022	0.024	0.348	161.811
rs12750965	UKB-ppp	GCST90043785	1	231085611	G/A	0.147	0.147	-0.024	0.017	0.15	199.012
rs545775489	UKB-ppp	GCST90043785	1	230936055	C/A	0.018	0.018	-0.026	0.045	0.57	33.063
rs4847023	UKB-ppp	GCST90043785	1	231009651	A/G	0.087	0.087	-0.03	0.021	0.153	126.505
rs1327698	UKB-ppp	GCST90043785	1	230696922	T/C	0.929	0.071	-0.031	0.023	0.186	84.614
rs79595270	UKB-ppp	GCST90043785	1	230974492	A/G	0.011	0.011	-0.033	0.057	0.561	42.585
rs1752190	UKB-ppp	GCST90043785	1	230691853	G/A	0.058	0.058	-0.034	0.026	0.178	33.442
rs12032754	UKB-ppp	GCST90043785	1	230775676	C/T	0.066	0.066	-0.035	0.024	0.14	35.412
rs28359606	UKB-ppp	GCST90043785	1	230894918	T/C	0.073	0.073	-0.038	0.023	0.099	45.847
rs11568025	UKB-ppp	GCST90043785	1	230848015	C/T	0.025	0.025	-0.052	0.038	0.174	751.718
rs190169797	UKB-ppp	GCST90043785	1	230858259	C/T	0.008	0.008	-0.16	0.066	0.016	321.294
AHCY
rs2425020	UKB-ppp	GCST90043785	20	33823832	C/T	0.752	0.248	0.026	0.014	0.074	45.153
rs6059976	UKB-ppp	GCST90043785	20	33261649	A/G	0.454	0.454	0.02	0.012	0.105	40.073
rs1015363	UKB-ppp	GCST90043785	20	32738335	A/G	0.535	0.465	0.006	0.012	0.603	37.528
rs6141533	UKB-ppp	GCST90043785	20	33693179	G/T	0.255	0.255	0.001	0.014	0.957	40.616
rs13042965	UKB-ppp	GCST90043785	20	32774089	A/C	0.181	0.181	-0.017	0.016	0.287	96.92
rs34569456	UKB-ppp	GCST90043785	20	33864247	A/G	0.019	0.019	-0.022	0.044	0.612	482.555
rs79881952	UKB-ppp	GCST90043785	20	32453855	A/G	0.047	0.047	-0.035	0.029	0.215	48.717
rs34337249	UKB-ppp	GCST90043785	20	33642042	A/G	0.092	0.092	-0.042	0.021	0.042	156.447
rs76918082	UKB-ppp	GCST90043785	20	32800067	A/C	0.035	0.035	-0.046	0.033	0.168	903.378
rs143272538	UKB-ppp	GCST90043785	20	32610044	T/C	0.014	0.014	-0.066	0.052	0.209	1849.35
rs71349774	UKB-ppp	GCST90043785	20	33370344	A/G	0.035	0.035	-0.074	0.033	0.024	534.784
rs10875489	UKB-ppp	GCST90043785	20	32472963	C/T	0.009	0.009	-0.09	0.065	0.163	141.857
AKR1A1
rs68179532	decode	GCST90043785	1	46641424	A/G	0.068	0.068	0.068	0.024	0.005	117.505
rs150080554	decode	GCST90043785	1	45507418	T/C	0.013	0.013	0.065	0.053	0.218	217.986
rs139659615	decode	GCST90043785	1	46840910	T/C	0.029	0.029	0.062	0.036	0.086	49.916
rs142498611	decode	GCST90043785	1	45222369	T/C	0.031	0.031	0.052	0.034	0.13	37.877
rs72686472	decode	GCST90043785	1	45901125	C/A	0.047	0.047	0.042	0.028	0.134	69.703
rs114934912	decode	GCST90043785	1	45898078	T/C	0.01	0.01	0.041	0.06	0.502	30.97
rs41312641	decode	GCST90043785	1	46206552	A/G	0.009	0.009	0.032	0.065	0.629	37.41
rs150548439	decode	GCST90043785	1	46935356	C/A	0.029	0.029	0.031	0.036	0.385	41.845
rs12090501	decode	GCST90043785	1	46595329	G/A	0.109	0.109	0.03	0.019	0.117	75.877
rs114883871	decode	GCST90043785	1	46903538	T/C	0.039	0.039	0.029	0.031	0.347	123.877
rs111921744	decode	GCST90043785	1	45070535	A/G	0.051	0.051	0.029	0.027	0.292	38.059
rs270728	decode	GCST90043785	1	45083937	A/G	0.839	0.161	0.029	0.017	0.093	51.192
rs62620991	decode	GCST90043785	1	46669276	C/A	0.031	0.031	0.024	0.034	0.483	327.232
rs114976946	decode	GCST90043785	1	45284856	T/C	0.019	0.019	0.024	0.044	0.589	493.03
rs11211073	decode	GCST90043785	1	45511301	T/C	0.324	0.324	0.021	0.013	0.096	184.389
rs115377341	decode	GCST90043785	1	45970832	G/A	0.11	0.11	0.02	0.019	0.293	52.637
rs4660939	decode	GCST90043785	1	46944805	T/C	0.65	0.35	0.019	0.013	0.146	410.376
rs6693885	decode	GCST90043785	1	45511350	C/T	0.937	0.063	0.018	0.025	0.455	37.195
rs7518315	decode	GCST90043785	1	45775716	G/A	0.902	0.098	0.015	0.02	0.455	98.598
rs10489770	decode	GCST90043785	1	46807597	A/G	0.123	0.123	0.013	0.018	0.49	120.405
rs34911704	decode	GCST90043785	1	45069033	A/G	0.094	0.094	0.013	0.021	0.541	36.851
rs114562368	decode	GCST90043785	1	45899178	A/G	0.089	0.089	0.011	0.021	0.586	57.814
rs72677556	decode	GCST90043785	1	46602294	C/A	0.202	0.202	0.011	0.015	0.478	905.181
rs61997191	decode	GCST90043785	1	47016761	T/C	0.057	0.057	0.01	0.026	0.712	1179.6
rs3850855	decode	GCST90043785	1	45523893	C/T	0.715	0.285	0.009	0.013	0.521	33.147
rs457397	decode	GCST90043785	1	45081766	G/A	0.046	0.046	0.009	0.029	0.766	33.18
rs61789830	decode	GCST90043785	1	45748145	T/C	0.107	0.107	0.008	0.019	0.681	93.413
rs12739418	decode	GCST90043785	1	45850319	C/T	0.484	0.484	0.008	0.012	0.53	343.221
rs10890324	decode	GCST90043785	1	45791154	A/G	0.73	0.27	0.007	0.014	0.596	211.579
rs72692616	decode	GCST90043785	1	46407287	A/G	0.058	0.058	0.007	0.026	0.794	5075.12
rs12045245	decode	GCST90043785	1	46976717	T/C	0.152	0.152	0.007	0.017	0.69	32.892
rs112005010	decode	GCST90043785	1	46430935	T/C	0.071	0.071	0.006	0.023	0.799	33.239
rs1052610	decode	GCST90043785	1	46500993	G/A	0.108	0.108	0.005	0.019	0.775	56.426
rs74950823	decode	GCST90043785	1	46975038	T/C	0.072	0.072	0.004	0.023	0.85	59.728
rs113496085	decode	GCST90043785	1	45417658	A/G	0.095	0.095	0.003	0.021	0.871	65.219
rs12723072	decode	GCST90043785	1	46991890	T/C	0.118	0.118	0.002	0.019	0.912	93.624
rs28363196	decode	GCST90043785	1	46716323	G/T	0.113	0.113	0.002	0.019	0.936	160.706
rs72677591	decode	GCST90043785	1	46818219	G/T	0.298	0.298	-0.002	0.013	0.886	182.67
rs4333800	decode	GCST90043785	1	46955587	G/A	0.211	0.211	-0.002	0.015	0.88	262.324
rs17102087	decode	GCST90043785	1	46727304	T/C	0.11	0.11	-0.002	0.019	0.906	75.085
rs56067046	decode	GCST90043785	1	46044314	T/C	0.234	0.234	-0.003	0.014	0.857	605.348
rs4660351	decode	GCST90043785	1	46947097	G/A	0.895	0.105	-0.003	0.019	0.865	52.301
rs746879	decode	GCST90043785	1	46982309	C/T	0.076	0.076	-0.004	0.023	0.872	44.226
rs11211290	decode	GCST90043785	1	46945923	G/A	0.135	0.135	-0.004	0.018	0.826	34.771
rs41294528	decode	GCST90043785	1	46900757	A/G	0.079	0.079	-0.004	0.023	0.853	45.566
rs1768809	decode	GCST90043785	1	46502836	C/A	0.557	0.443	-0.006	0.012	0.631	194.602
rs270741	decode	GCST90043785	1	45069894	A/G	0.235	0.235	-0.006	0.014	0.667	72.253
rs12748035	decode	GCST90043785	1	45775258	C/A	0.133	0.133	-0.006	0.018	0.733	93.79
rs1663794	decode	GCST90043785	1	45079154	T/C	0.957	0.043	-0.006	0.029	0.827	46.17
rs17102086	decode	GCST90043785	1	46722939	C/T	0.169	0.169	-0.007	0.016	0.648	46.72
rs13376022	decode	GCST90043785	1	45462927	T/C	0.053	0.053	-0.011	0.027	0.688	35.04
rs71653924	decode	GCST90043785	1	45211890	G/A	0.037	0.037	-0.011	0.032	0.73	98.262
rs114747394	decode	GCST90043785	1	46079670	A/G	0.026	0.026	-0.012	0.038	0.759	34.334
rs145984066	decode	GCST90043785	1	45707763	T/C	0.033	0.033	-0.012	0.034	0.714	29.944
rs885126	decode	GCST90043785	1	47011872	T/C	0.41	0.41	-0.014	0.012	0.251	237.653
rs3219484	decode	GCST90043785	1	45800156	T/C	0.075	0.075	-0.015	0.023	0.514	46.747
rs9793263	decode	GCST90043785	1	46722389	G/A	0.591	0.409	-0.015	0.012	0.211	177.005
rs1768808	decode	GCST90043785	1	46503217	T/C	0.634	0.366	-0.017	0.013	0.176	401.025
rs11211261	decode	GCST90043785	1	46641741	G/A	0.414	0.414	-0.018	0.013	0.156	295.125
rs2236560	decode	GCST90043785	1	46495434	A/G	0.455	0.455	-0.019	0.012	0.117	94.367
rs263973	decode	GCST90043785	1	45357992	C/T	0.774	0.226	-0.019	0.015	0.18	116.818
rs28364741	decode	GCST90043785	1	46664249	G/A	0.171	0.171	-0.021	0.016	0.186	71.274
rs272547	decode	GCST90043785	1	45078152	T/C	0.172	0.172	-0.023	0.016	0.145	45.035
rs4660350	decode	GCST90043785	1	46934913	G/A	0.972	0.028	-0.024	0.036	0.513	274.292
rs61784561	decode	GCST90043785	1	46671850	T/C	0.164	0.164	-0.025	0.016	0.126	65.578
rs113063612	decode	GCST90043785	1	46025023	T/C	0.072	0.072	-0.025	0.023	0.284	97.084
rs11211276	decode	GCST90043785	1	46905802	T/G	0.218	0.218	-0.027	0.015	0.064	30.414
rs78268056	decode	GCST90043785	1	46586340	G/A	0.063	0.063	-0.04	0.025	0.104	94.922
rs191175946	decode	GCST90043785	1	46784547	C/T	0.011	0.011	-0.041	0.058	0.474	39.521
rs193088651	decode	GCST90043785	1	45784571	T/C	0.044	0.044	-0.043	0.029	0.143	151.975
rs58136390	decode	GCST90043785	1	45178412	C/T	0.189	0.189	-0.044	0.016	0.005	58.674
rs17388318	decode	GCST90043785	1	45161168	G/A	0.085	0.085	-0.044	0.022	0.045	80.701
rs41292143	decode	GCST90043785	1	46658217	T/C	0.019	0.019	-0.045	0.043	0.297	37.999
rs141228413	decode	GCST90043785	1	46841622	C/T	0.009	0.009	-0.058	0.063	0.36	1044.45
rs191681000	decode	GCST90043785	1	45193037	G/A	0.028	0.028	-0.062	0.036	0.088	51.244
rs11573603	decode	GCST90043785	1	45286329	G/T	0.017	0.017	-0.067	0.046	0.148	54.859
rs145683585	decode	GCST90043785	1	46063653	T/C	0.004	0.004	-0.094	0.09	0.294	1021.33
rs114694636	decode	GCST90043785	1	46361400	G/A	0.018	0.018	-0.099	0.045	0.028	34.417
rs55901666	decode	GCST90043785	1	46299694	T/C	0.009	0.009	-0.18	0.064	0.005	1124.98
rs115268037	decode	GCST90043785	1	45775165	C/T	0.006	0.006	-0.226	0.08	0.005	1072.87
AKR1B1
rs75627053	decode	GCST90043785	7	134152856	T/C	0.026	0.026	0.048	0.037	0.194	66.388
rs2229542	UKB-ppp	GCST90043785	7	134135621	C/T	0.014	0.014	0.044	0.052	0.397	309.331
rs782545	UKB-ppp	GCST90043785	7	134187939	G/A	0.032	0.032	0.024	0.034	0.475	47.46
AKR1C3
rs72772187	decode	GCST90043785	10	5108620	G/T	0.012	0.012	0.125	0.054	0.021	50.002
rs72778490	decode	GCST90043785	10	5390241	T/G	0.012	0.012	0.118	0.055	0.033	37.555
rs117544144	decode	GCST90043785	10	5471470	A/G	0.013	0.013	0.094	0.053	0.077	57.275
rs56050862	decode	GCST90043785	10	5154060	G/T	0.016	0.016	0.087	0.048	0.073	103.797
rs148398141	decode	GCST90043785	10	4638308	T/C	0.008	0.008	0.077	0.066	0.24	63.351
rs74423572	decode	GCST90043785	10	4574024	T/C	0.008	0.008	0.071	0.069	0.304	65.574
rs587763522	decode	GCST90043785	10	5182314	G/A	0.024	0.024	0.056	0.04	0.162	33.294
rs41336345	decode	GCST90043785	10	4879568	C/A	0.026	0.026	0.051	0.037	0.168	43.029
rs72772148	decode	GCST90043785	10	5695597	G/T	0.046	0.046	0.044	0.029	0.129	73.283
rs139562485	decode	GCST90043785	10	5601364	C/T	0.017	0.017	0.041	0.047	0.377	31.206
rs10508291	decode	GCST90043785	10	4810991	G/A	0.084	0.084	0.04	0.022	0.064	33.387
rs72781984	decode	GCST90043785	10	5642749	A/C	0.018	0.018	0.038	0.046	0.399	159.952
rs10751989	decode	GCST90043785	10	4909287	G/A	0.854	0.146	0.021	0.017	0.22	54.422
rs11252746	decode	GCST90043785	10	4841905	A/G	0.127	0.127	0.017	0.018	0.357	100.606
rs73606764	decode	GCST90043785	10	5614398	A/G	0.058	0.058	0.014	0.026	0.58	39.013
rs78739928	decode	GCST90043785	10	5175060	C/T	0.113	0.113	0.013	0.019	0.503	94.737
rs10795212	decode	GCST90043785	10	4952086	C/A	0.349	0.349	0.012	0.013	0.351	39.949
rs10904368	decode	GCST90043785	10	4932085	A/G	0.21	0.21	0.012	0.015	0.411	157.118
rs62626310	decode	GCST90043785	10	6044517	T/C	0.041	0.041	0.012	0.03	0.699	46.275
rs12267728	decode	GCST90043785	10	5531589	A/G	0.212	0.212	0.011	0.015	0.435	33.053
rs313471	decode	GCST90043785	10	4676754	A/C	0.282	0.282	0.011	0.013	0.399	38.493
rs6601939	decode	GCST90043785	10	5316851	A/G	0.586	0.414	0.01	0.012	0.423	82.874
rs61830355	decode	GCST90043785	10	4998403	A/G	0.082	0.082	0.009	0.022	0.681	35.235
rs79650089	decode	GCST90043785	10	4919636	C/A	0.053	0.053	0.009	0.027	0.747	64.123
rs2397989	decode	GCST90043785	10	4846626	A/G	0.113	0.113	0.008	0.019	0.658	65.456
rs10904337	decode	GCST90043785	10	4811345	C/T	0.303	0.303	0.008	0.013	0.522	48.018
rs9423413	decode	GCST90043785	10	5399145	C/T	0.28	0.28	0.007	0.013	0.584	31.882
rs11252737	decode	GCST90043785	10	4836789	C/T	0.215	0.215	0.006	0.015	0.668	74.778
rs142200840	decode	GCST90043785	10	5014935	A/C	0.016	0.016	0.006	0.048	0.907	60.574
rs3100192	decode	GCST90043785	10	4857143	G/A	0.297	0.297	0.005	0.013	0.681	72.405
rs2398201	decode	GCST90043785	10	5172505	C/T	0.434	0.434	0.004	0.012	0.729	62.492
rs138675209	decode	GCST90043785	10	5885007	G/A	0.046	0.046	0.004	0.029	0.896	51.494
rs313453	decode	GCST90043785	10	4690306	C/T	0.425	0.425	0.004	0.012	0.764	34.142
rs7903755	decode	GCST90043785	10	5153295	G/A	0.644	0.356	0.001	0.013	0.957	269.013
rs12245911	decode	GCST90043785	10	4847511	C/T	0.328	0.328	-0.002	0.013	0.854	56.989
rs11255469	decode	GCST90043785	10	5875261	T/C	0.06	0.06	-0.003	0.026	0.909	40.533
rs7081029	decode	GCST90043785	10	5333043	T/C	0.216	0.216	-0.005	0.015	0.75	67.845
rs74872919	decode	GCST90043785	10	4701569	C/T	0.122	0.122	-0.005	0.018	0.771	38.454
rs11252921	decode	GCST90043785	10	5120227	T/C	0.277	0.277	-0.006	0.013	0.668	121.025
rs200947737	decode	GCST90043785	10	5069492	C/T	0.332	0.332	-0.007	0.013	0.612	61.401
rs75730998	decode	GCST90043785	10	4681915	A/G	0.019	0.019	-0.007	0.044	0.867	36.383
rs1931670	decode	GCST90043785	10	5211850	G/T	0.062	0.062	-0.008	0.025	0.754	31.917
rs1937883	decode	GCST90043785	10	5062212	A/G	0.292	0.292	-0.009	0.013	0.513	69.633
rs7073878	decode	GCST90043785	10	5056688	C/T	0.667	0.333	-0.009	0.013	0.486	33.49
rs61854630	decode	GCST90043785	10	5357545	A/G	0.212	0.212	-0.013	0.015	0.366	50.83
rs75478124	decode	GCST90043785	10	4144681	A/G	0.056	0.056	-0.014	0.026	0.604	65.451
rs144953765	decode	GCST90043785	10	5264321	A/G	0.061	0.061	-0.015	0.025	0.546	76.319
rs117737753	decode	GCST90043785	10	5605228	T/C	0.021	0.021	-0.017	0.042	0.696	34.995
rs7083869	decode	GCST90043785	10	5244295	A/G	0.181	0.181	-0.018	0.016	0.253	97.065
rs2961620	decode	GCST90043785	10	4863351	T/C	0.747	0.253	-0.02	0.014	0.158	46.484
rs80177247	decode	GCST90043785	10	5296243	G/A	0.17	0.17	-0.023	0.016	0.142	199.029
rs72768278	decode	GCST90043785	10	4819302	A/C	0.018	0.018	-0.027	0.045	0.548	74.331
rs141295637	decode	GCST90043785	10	5069690	T/G	0.064	0.064	-0.031	0.024	0.199	45.966
rs6601945	decode	GCST90043785	10	5375877	C/T	0.153	0.153	-0.035	0.017	0.036	42.848
rs76267270	decode	GCST90043785	10	4730207	C/T	0.02	0.02	-0.038	0.043	0.379	102.864
rs117221127	decode	GCST90043785	10	4389767	A/C	0.031	0.031	-0.048	0.035	0.169	41.81
rs72774292	decode	GCST90043785	10	5303018	A/G	0.041	0.041	-0.075	0.03	0.013	101.713
AKT3
rs4515770	UKB-ppp	GCST90043785	1	243686913	C/T	0.219	0.219	0.004	0.014	0.771	48.684
ALCAM
rs76807856	decode	GCST90043785	3	105338098	A/C	0.011	0.011	0.037	0.058	0.522	66.061
rs55839944	decode	GCST90043785	3	104255990	G/A	0.053	0.053	0.034	0.027	0.202	32.149
rs35067598	decode	GCST90043785	3	105221432	G/A	0.056	0.056	0.027	0.026	0.306	40.353
rs367774841	decode	GCST90043785	3	105019122	G/A	0.124	0.124	0.015	0.018	0.425	107.989
rs1017915	decode	GCST90043785	3	105221416	A/G	0.202	0.202	0.009	0.015	0.537	61.744
rs16851025	decode	GCST90043785	3	105004322	G/A	0.391	0.391	0.009	0.012	0.459	53.397
rs6804574	decode	GCST90043785	3	105150752	A/G	0.202	0.202	0.005	0.015	0.761	78.461
rs587467	decode	GCST90043785	3	105267541	A/C	0.664	0.336	0.002	0.013	0.85	65.215
rs7616103	decode	GCST90043785	3	105305809	A/G	0.585	0.415	0.002	0.012	0.88	53.055
rs894933	decode	GCST90043785	3	105338331	T/C	0.366	0.366	-0.002	0.012	0.889	69.182
rs6437581	decode	GCST90043785	3	105063216	A/G	0.56	0.44	-0.005	0.012	0.69	121.08
rs13322383	decode	GCST90043785	3	105248666	T/C	0.124	0.124	-0.005	0.018	0.775	161.894
rs7640337	decode	GCST90043785	3	105095479	G/A	0.072	0.072	-0.008	0.023	0.745	61.72
rs901280	decode	GCST90043785	3	105226511	A/G	0.815	0.185	-0.01	0.015	0.513	40.675
rs79411111	decode	GCST90043785	3	104644904	G/A	0.045	0.045	-0.012	0.029	0.682	31.299
rs1017914	decode	GCST90043785	3	105237959	T/C	0.616	0.384	-0.012	0.012	0.32	99.275
rs9288810	decode	GCST90043785	3	105235859	G/A	0.657	0.343	-0.017	0.013	0.184	65.793
rs146346258	decode	GCST90043785	3	104646849	A/G	0.265	0.265	-0.02	0.014	0.152	30.325
rs79999886	decode	GCST90043785	3	104875799	C/T	0.035	0.035	-0.023	0.033	0.486	34.365
rs7624777	decode	GCST90043785	3	105234139	C/T	0.309	0.309	-0.023	0.013	0.074	38.873
rs9834384	decode	GCST90043785	3	105165209	C/T	0.03	0.03	-0.041	0.035	0.24	54.679
rs139674963	decode	GCST90043785	3	105275808	T/C	0.012	0.012	-0.047	0.056	0.406	62.386
rs146906989	UKB-ppp	GCST90043785	3	105003767	A/G	0.021	0.021	0.063	0.042	0.129	59.263
rs76103097	UKB-ppp	GCST90043785	3	104903829	C/T	0.011	0.011	0.023	0.057	0.686	48.944
rs62262994	UKB-ppp	GCST90043785	3	105311523	T/G	0.088	0.088	0.02	0.021	0.343	58.537
rs73175254	UKB-ppp	GCST90043785	3	105049068	T/G	0.128	0.128	0.016	0.018	0.387	177.645
rs372497700	UKB-ppp	GCST90043785	3	105310729	G/T	0.157	0.157	0.011	0.017	0.502	75.552
rs627925	UKB-ppp	GCST90043785	3	105292234	G/T	0.206	0.206	0.006	0.015	0.685	47.52
rs13095274	UKB-ppp	GCST90043785	3	105075089	T/C	0.416	0.416	0.005	0.012	0.706	49.462
rs2291377	UKB-ppp	GCST90043785	3	105219699	T/C	0.103	0.103	0.004	0.02	0.858	34.84
rs115830163	UKB-ppp	GCST90043785	3	105303162	C/T	0.038	0.038	0.003	0.031	0.931	54.304
rs11705950	UKB-ppp	GCST90043785	3	105289655	A/G	0.369	0.369	-0.002	0.012	0.866	79.251
rs6437585	UKB-ppp	GCST90043785	3	105086085	T/C	0.072	0.072	-0.005	0.023	0.845	102.066
rs9865072	UKB-ppp	GCST90043785	3	105003912	T/C	0.291	0.291	-0.007	0.013	0.587	112.767
rs368352425	UKB-ppp	GCST90043785	3	105307927	C/A	0.081	0.081	-0.007	0.023	0.752	42.418
rs73192756	UKB-ppp	GCST90043785	3	105245143	C/A	0.032	0.032	-0.011	0.034	0.755	143.247
rs9288803	UKB-ppp	GCST90043785	3	105132008	C/T	0.39	0.39	-0.011	0.012	0.367	106.173
rs2947779	UKB-ppp	GCST90043785	3	104414583	A/G	0.375	0.375	-0.021	0.012	0.093	38.359
rs73192710	UKB-ppp	GCST90043785	3	105228555	A/G	0.123	0.123	-0.024	0.018	0.192	57.163
rs34926152	UKB-ppp	GCST90043785	3	105264176	T/G	0.049	0.049	-0.026	0.028	0.356	358.649
rs73177440	UKB-ppp	GCST90043785	3	105069325	T/G	0.035	0.035	-0.026	0.033	0.426	30.671
rs9834320	UKB-ppp	GCST90043785	3	104989475	C/T	0.044	0.044	-0.043	0.029	0.145	42.145
rs75035331	UKB-ppp	GCST90043785	3	105252039	C/T	0.011	0.011	-0.045	0.056	0.422	33.027
rs113646777	UKB-ppp	GCST90043785	3	105133366	T/G	0.019	0.019	-0.097	0.044	0.027	58.283
ALDH1A1
rs10283621	decode	GCST90043785	9	75237006	T/C	0.194	0.194	0.014	0.015	0.366	34.114
rs56146534	decode	GCST90043785	9	75636393	T/C	0.104	0.104	0.007	0.02	0.716	35.496
rs168351	decode	GCST90043785	9	75517311	G/A	0.158	0.158	0.004	0.016	0.808	51.918
rs348452	decode	GCST90043785	9	75553385	T/C	0.271	0.271	-0.005	0.013	0.731	118.464
rs7873310	decode	GCST90043785	9	75027971	G/A	0.425	0.425	-0.009	0.012	0.445	38.303
rs348475	decode	GCST90043785	9	75525879	A/G	0.498	0.498	-0.011	0.012	0.357	53.774
rs2226111	decode	GCST90043785	9	75637712	G/T	0.954	0.046	-0.02	0.029	0.479	35.413
rs151094377	decode	GCST90043785	9	75256095	T/C	0.035	0.035	-0.021	0.033	0.529	33.533
rs11143430	UKB-ppp	GCST90043785	9	75615334	C/T	0.108	0.108	0.017	0.019	0.378	37.523
rs67300418	UKB-ppp	GCST90043785	9	75633973	C/T	0.077	0.077	0.012	0.023	0.607	42.707
rs79402502	UKB-ppp	GCST90043785	9	75250832	G/A	0.023	0.023	-0.096	0.041	0.019	34.035
ALDH2
rs75622376	decode	GCST90043785	12	111525915	T/C	0.034	0.034	0.031	0.033	0.342	33.099
rs7974383	decode	GCST90043785	12	112794714	G/T	0.176	0.176	0.031	0.016	0.05	70.26
rs7956676	decode	GCST90043785	12	112191139	G/A	0.174	0.174	0.028	0.016	0.075	73.249
rs7968960	decode	GCST90043785	12	111426615	A/C	0.658	0.342	0.015	0.013	0.25	36.554
rs11610836	decode	GCST90043785	12	113202967	T/C	0.416	0.416	0.011	0.012	0.377	48.901
rs11066309	decode	GCST90043785	12	112883476	A/G	0.408	0.408	0.009	0.012	0.468	47.119
rs148661844	decode	GCST90043785	12	111761334	A/G	0.02	0.02	0.005	0.043	0.906	82.996
rs10849939	decode	GCST90043785	12	111811604	A/G	0.189	0.189	-0.009	0.016	0.545	99.704
ALDH3A1
rs203467	decode	GCST90043785	17	19809749	T/C	0.258	0.258	0.018	0.014	0.19	42.138
rs4646787	decode	GCST90043785	17	19649249	G/A	0.658	0.342	0.015	0.013	0.242	234.318
rs11657205	decode	GCST90043785	17	19623023	A/G	0.365	0.365	0.013	0.012	0.312	121.621
rs281357	decode	GCST90043785	17	19742514	C/T	0.656	0.344	0.013	0.013	0.324	64.353
rs28537694	decode	GCST90043785	17	19599423	A/G	0.605	0.395	0.008	0.012	0.541	52.607
rs139052353	UKB-ppp	GCST90043785	17	19508796	G/A	0.009	0.009	0.152	0.063	0.016	56.293
rs144820734	UKB-ppp	GCST90043785	17	20368224	A/G	0.011	0.011	0.1	0.059	0.089	71.492
rs141382374	UKB-ppp	GCST90043785	17	19486692	T/C	0.013	0.013	0.087	0.054	0.104	82.028
rs80066936	UKB-ppp	GCST90043785	17	19633055	T/C	0.01	0.01	0.077	0.061	0.202	74.876
rs116868070	UKB-ppp	GCST90043785	17	20466337	C/T	0.025	0.025	0.067	0.039	0.083	66.213
rs141629816	UKB-ppp	GCST90043785	17	19661995	T/G	0.017	0.017	0.063	0.046	0.169	164.412
rs142741029	UKB-ppp	GCST90043785	17	19618012	T/C	0.015	0.015	0.057	0.05	0.257	73.171
rs185007386	UKB-ppp	GCST90043785	17	19466470	A/G	0.025	0.025	0.052	0.038	0.179	49.865
rs117790428	UKB-ppp	GCST90043785	17	19391840	A/G	0.075	0.075	0.048	0.023	0.036	71.169
rs116879206	UKB-ppp	GCST90043785	17	20554190	T/G	0.056	0.056	0.046	0.026	0.08	56.077
rs59102760	UKB-ppp	GCST90043785	17	19646750	T/C	0.022	0.022	0.04	0.041	0.326	147.703
rs76119305	UKB-ppp	GCST90043785	17	19605569	C/T	0.075	0.075	0.04	0.023	0.083	383.848
rs281359	UKB-ppp	GCST90043785	17	19795395	A/G	0.011	0.011	0.034	0.058	0.562	37.617
rs3098903	UKB-ppp	GCST90043785	17	19716438	T/C	0.962	0.038	0.033	0.031	0.291	102.15
rs150140114	UKB-ppp	GCST90043785	17	19847743	C/T	0.016	0.016	0.032	0.048	0.507	110.765
rs527320685	UKB-ppp	GCST90043785	17	18946060	T/C	0.036	0.036	0.029	0.033	0.394	32.011
rs149060334	UKB-ppp	GCST90043785	17	20401129	T/C	0.017	0.017	0.028	0.046	0.541	85.491
rs117057360	UKB-ppp	GCST90043785	17	20005497	G/T	0.028	0.028	0.028	0.036	0.439	59.977
rs141531620	UKB-ppp	GCST90043785	17	20497178	C/T	0.049	0.049	0.028	0.028	0.326	43.282
rs62066262	UKB-ppp	GCST90043785	17	19781087	G/A	0.016	0.016	0.025	0.048	0.598	104.276
rs77776182	UKB-ppp	GCST90043785	17	19777035	T/C	0.079	0.079	0.023	0.023	0.301	316.622
rs150218602	UKB-ppp	GCST90043785	17	19196050	G/A	0.01	0.01	0.021	0.059	0.726	43.424
rs11656071	UKB-ppp	GCST90043785	17	19237613	T/C	0.204	0.204	0.02	0.016	0.199	310.372
rs205088	UKB-ppp	GCST90043785	17	19689559	T/C	0.951	0.049	0.02	0.028	0.47	157.908
rs117756529	UKB-ppp	GCST90043785	17	19792965	C/T	0.058	0.058	0.019	0.025	0.459	166.639
rs4925097	UKB-ppp	GCST90043785	17	20152451	A/G	0.076	0.076	0.017	0.023	0.448	241.486
rs894682	UKB-ppp	GCST90043785	17	19442432	C/T	0.043	0.043	0.017	0.03	0.575	68.653
rs575668122	UKB-ppp	GCST90043785	17	20290169	C/T	0.015	0.015	0.014	0.05	0.781	107.47
rs8081130	UKB-ppp	GCST90043785	17	19603060	A/G	0.635	0.365	0.013	0.013	0.293	2098.14
rs4925082	UKB-ppp	GCST90043785	17	19994673	C/T	0.438	0.438	0.013	0.012	0.285	502.197
rs62076169	UKB-ppp	GCST90043785	17	18865283	T/G	0.1	0.1	0.011	0.02	0.565	32.114
rs4925043	UKB-ppp	GCST90043785	17	19612496	C/T	0.889	0.111	0.01	0.019	0.59	958.245
rs141666404	UKB-ppp	GCST90043785	17	20551809	T/G	0.02	0.02	0.01	0.043	0.824	95.876
rs34734117	UKB-ppp	GCST90043785	17	19898408	A/G	0.185	0.185	0.009	0.016	0.562	165.531
rs117587087	UKB-ppp	GCST90043785	17	19623607	G/A	0.044	0.044	0.009	0.029	0.752	274.11
rs281358	UKB-ppp	GCST90043785	17	19795842	G/A	0.788	0.212	0.006	0.015	0.68	264.944
rs75315357	UKB-ppp	GCST90043785	17	19599884	G/A	0.051	0.051	0.005	0.027	0.855	256.136
rs372013682	UKB-ppp	GCST90043785	17	20304410	T/C	0.039	0.039	0.005	0.031	0.883	72.554
rs112946361	UKB-ppp	GCST90043785	17	20471625	A/G	0.03	0.03	0.004	0.036	0.904	30.033
rs2428371	UKB-ppp	GCST90043785	17	18914688	A/G	0.729	0.271	0.003	0.013	0.831	115.972
rs9914273	UKB-ppp	GCST90043785	17	19802247	C/T	0.404	0.404	0.002	0.012	0.839	37.039
rs117214638	UKB-ppp	GCST90043785	17	20640968	G/A	0.016	0.016	0.002	0.048	0.959	48.45
rs2440166	UKB-ppp	GCST90043785	17	19486537	G/A	0.421	0.421	0.002	0.013	0.871	710.172
rs11658227	UKB-ppp	GCST90043785	17	19601935	G/A	0.384	0.384	0.002	0.013	0.881	1439.65
rs113910896	UKB-ppp	GCST90043785	17	19561831	G/A	0.074	0.074	0.001	0.023	0.975	381.091
rs2469844	UKB-ppp	GCST90043785	17	18866129	A/G	0.353	0.353	0	0.013	0.97	41.735
rs192113322	UKB-ppp	GCST90043785	17	20199825	C/T	0.009	0.009	-0.001	0.062	0.991	58.342
rs1382779	UKB-ppp	GCST90043785	17	20527718	G/T	0.75	0.25	-0.003	0.014	0.831	36.573
rs72841983	UKB-ppp	GCST90043785	17	19850546	A/G	0.026	0.026	-0.003	0.038	0.932	37.729
rs596008	UKB-ppp	GCST90043785	17	20580901	A/G	0.261	0.261	-0.004	0.014	0.779	41.127
rs76038315	UKB-ppp	GCST90043785	17	19358949	C/T	0.055	0.055	-0.004	0.026	0.874	61.2
rs2010015	UKB-ppp	GCST90043785	17	19402521	C/T	0.254	0.254	-0.006	0.014	0.664	175.845
rs112436614	UKB-ppp	GCST90043785	17	19921264	T/C	0.029	0.029	-0.006	0.035	0.856	128.535
rs62066930	UKB-ppp	GCST90043785	17	20327215	G/A	0.062	0.062	-0.007	0.026	0.784	137.551
rs10432059	UKB-ppp	GCST90043785	17	19666001	T/C	0.286	0.286	-0.007	0.014	0.607	417.922
rs62068091	UKB-ppp	GCST90043785	17	19702465	T/C	0.024	0.024	-0.008	0.039	0.847	220.261
rs75378601	UKB-ppp	GCST90043785	17	20511294	G/A	0.154	0.154	-0.008	0.017	0.648	109.169
rs117977037	UKB-ppp	GCST90043785	17	19801461	C/T	0.031	0.031	-0.013	0.034	0.697	93.478
rs118018631	UKB-ppp	GCST90043785	17	19635066	A/G	0.019	0.019	-0.014	0.044	0.752	112.462
rs78391389	UKB-ppp	GCST90043785	17	19715582	C/T	0.051	0.051	-0.014	0.027	0.605	96.701
rs200124986	UKB-ppp	GCST90043785	17	20286080	A/G	0.018	0.018	-0.018	0.045	0.698	54.498
rs72841915	UKB-ppp	GCST90043785	17	19616729	A/C	0.186	0.186	-0.018	0.016	0.258	54.537
rs2386247	UKB-ppp	GCST90043785	17	19490930	C/A	0.164	0.164	-0.019	0.016	0.241	866.383
rs157386	UKB-ppp	GCST90043785	17	19699121	A/G	0.149	0.149	-0.019	0.017	0.248	527.165
rs72841920	UKB-ppp	GCST90043785	17	19628753	T/C	0.011	0.011	-0.023	0.058	0.698	98.686
rs72840375	UKB-ppp	GCST90043785	17	19484358	C/T	0.197	0.197	-0.024	0.015	0.115	87.929
rs112838669	UKB-ppp	GCST90043785	17	19630698	T/C	0.022	0.022	-0.027	0.041	0.515	161.98
rs367789231	UKB-ppp	GCST90043785	17	20393638	T/C	0.038	0.038	-0.027	0.033	0.408	30.665
rs189623790	UKB-ppp	GCST90043785	17	20296552	A/G	0.136	0.136	-0.028	0.018	0.113	391.626
rs4924991	UKB-ppp	GCST90043785	17	19340805	G/A	0.915	0.085	-0.029	0.022	0.199	193.05
rs202063833	UKB-ppp	GCST90043785	17	19091466	T/C	0.015	0.015	-0.029	0.049	0.558	31.984
rs186492149	UKB-ppp	GCST90043785	17	19707968	C/T	0.01	0.01	-0.031	0.06	0.6	72.354
rs482118	UKB-ppp	GCST90043785	17	20579599	G/A	0.066	0.066	-0.031	0.024	0.192	36.16
rs137985095	UKB-ppp	GCST90043785	17	19573473	T/G	0.011	0.011	-0.032	0.057	0.574	90.061
rs116931301	UKB-ppp	GCST90043785	17	19991602	C/T	0.021	0.021	-0.032	0.042	0.442	95.863
rs35874353	UKB-ppp	GCST90043785	17	20469060	T/C	0.016	0.016	-0.034	0.048	0.481	92.568
rs117433027	UKB-ppp	GCST90043785	17	19929988	T/C	0.021	0.021	-0.035	0.042	0.403	110.642
rs79885209	UKB-ppp	GCST90043785	17	20023806	T/G	0.015	0.015	-0.037	0.051	0.468	46.463
rs143149959	UKB-ppp	GCST90043785	17	19476459	T/C	0.01	0.01	-0.039	0.061	0.518	56.969
rs117422125	UKB-ppp	GCST90043785	17	19707152	A/G	0.019	0.019	-0.041	0.044	0.351	112.92
rs11650156	UKB-ppp	GCST90043785	17	19454374	C/T	0.055	0.055	-0.044	0.026	0.092	34.445
rs191441629	UKB-ppp	GCST90043785	17	19653844	C/T	0.023	0.023	-0.052	0.04	0.194	245.679
rs17720749	UKB-ppp	GCST90043785	17	19680164	C/A	0.01	0.01	-0.057	0.06	0.346	83.501
rs111407935	UKB-ppp	GCST90043785	17	20039689	A/G	0.021	0.021	-0.061	0.042	0.144	59.532
ALDH5A1
rs115456891	UKB-ppp	GCST90043785	6	24437204	T/C	0.01	0.01	0.029	0.061	0.631	42.157
rs138055105	UKB-ppp	GCST90043785	6	24500088	T/C	0.023	0.023	0.024	0.04	0.546	116.483
rs74484539	UKB-ppp	GCST90043785	6	24175621	T/C	0.024	0.024	0.02	0.039	0.614	32.053
rs12663482	UKB-ppp	GCST90043785	6	24418184	A/C	0.198	0.198	0.013	0.015	0.405	68.66
rs699461	UKB-ppp	GCST90043785	6	24582862	G/A	0.423	0.423	0.009	0.012	0.438	50.047
rs13197086	UKB-ppp	GCST90043785	6	24536706	A/G	0.093	0.093	0.008	0.021	0.686	72.04
rs2744581	UKB-ppp	GCST90043785	6	24502484	G/A	0.518	0.482	0.006	0.012	0.642	344.906
rs6931138	UKB-ppp	GCST90043785	6	24509815	A/C	0.081	0.081	0.001	0.022	0.976	181.915
rs145510429	UKB-ppp	GCST90043785	6	24433782	A/G	0.09	0.09	-0.001	0.021	0.965	33.05
rs10456305	UKB-ppp	GCST90043785	6	24491341	T/C	0.522	0.478	-0.003	0.012	0.79	250.737
rs13735	UKB-ppp	GCST90043785	6	24423624	T/C	0.367	0.367	-0.004	0.012	0.719	53.851
rs793712	UKB-ppp	GCST90043785	6	24446882	C/T	0.705	0.295	-0.01	0.013	0.424	112.621
rs2252525	UKB-ppp	GCST90043785	6	24514569	C/A	0.854	0.146	-0.012	0.017	0.471	40.565
rs12193738	UKB-ppp	GCST90043785	6	24568393	C/T	0.462	0.462	-0.014	0.012	0.24	119.034
rs114756469	UKB-ppp	GCST90043785	6	24429251	A/G	0.02	0.02	-0.018	0.043	0.684	45.045
rs112939612	UKB-ppp	GCST90043785	6	24456074	C/A	0.042	0.042	-0.025	0.03	0.393	32.765
rs793654	UKB-ppp	GCST90043785	6	24404334	G/A	0.44	0.44	-0.026	0.012	0.03	125.817
rs2753921	UKB-ppp	GCST90043785	6	24417620	G/A	0.066	0.066	-0.028	0.024	0.247	54.36
rs78115975	UKB-ppp	GCST90043785	6	24343984	T/C	0.041	0.041	-0.045	0.03	0.137	31.964
rs548261009	UKB-ppp	GCST90043785	6	24502167	A/G	0.011	0.011	-0.079	0.058	0.17	30.753
ALOX15B
rs8072641	decode	GCST90043785	17	7960380	C/T	0.347	0.347	0.011	0.013	0.393	49.768
rs3027297	decode	GCST90043785	17	7988802	A/G	0.436	0.436	0.003	0.012	0.78	39.973
rs9910732	decode	GCST90043785	17	7971301	A/G	0.329	0.329	-0.009	0.013	0.459	73.991
ALPP
rs112893316	UKB-ppp	GCST90043785	2	233234905	T/G	0.016	0.016	0.102	0.048	0.034	307.666
rs115334995	UKB-ppp	GCST90043785	2	233239803	C/T	0.013	0.013	0.086	0.053	0.108	352.643
rs182171947	UKB-ppp	GCST90043785	2	233306459	A/C	0.015	0.015	0.083	0.049	0.089	417.004
rs114699448	UKB-ppp	GCST90043785	2	233353537	T/C	0.01	0.01	0.063	0.059	0.287	113.965
rs148737412	UKB-ppp	GCST90043785	2	232794972	A/G	0.008	0.008	0.056	0.069	0.417	114.742
rs28463549	UKB-ppp	GCST90043785	2	233236141	C/T	0.013	0.013	0.055	0.054	0.3	58.824
rs146104735	UKB-ppp	GCST90043785	2	233230760	A/G	0.026	0.026	0.054	0.037	0.151	485.787
rs60275772	UKB-ppp	GCST90043785	2	232807431	C/T	0.091	0.091	0.038	0.021	0.071	169.209
rs115132742	UKB-ppp	GCST90043785	2	233401047	G/A	0.029	0.029	0.037	0.036	0.302	57.607
rs569327189	UKB-ppp	GCST90043785	2	232608152	G/A	0.018	0.018	0.037	0.045	0.42	94.318
rs148811774	UKB-ppp	GCST90043785	2	233194446	T/C	0.015	0.015	0.036	0.049	0.465	125.003
rs13424792	UKB-ppp	GCST90043785	2	233300711	T/C	0.029	0.029	0.035	0.036	0.336	61.228
rs145436481	UKB-ppp	GCST90043785	2	233211340	A/G	0.031	0.031	0.033	0.035	0.345	167.095
rs3116157	UKB-ppp	GCST90043785	2	232954992	A/G	0.844	0.156	0.029	0.016	0.077	250.094
rs11900720	UKB-ppp	GCST90043785	2	232790491	T/C	0.119	0.119	0.028	0.018	0.126	32.637
rs148199090	UKB-ppp	GCST90043785	2	233024851	G/A	0.031	0.031	0.027	0.035	0.442	103.364
rs58457058	UKB-ppp	GCST90043785	2	233271226	A/C	0.074	0.074	0.027	0.023	0.245	1890.36
rs4973534	UKB-ppp	GCST90043785	2	233360982	A/G	0.076	0.076	0.026	0.023	0.244	34.661
rs3811578	UKB-ppp	GCST90043785	2	233201328	G/A	0.067	0.067	0.026	0.024	0.292	513.676
rs145397185	UKB-ppp	GCST90043785	2	233313258	A/G	0.02	0.02	0.025	0.043	0.552	90.598
rs73007608	UKB-ppp	GCST90043785	2	233302141	A/G	0.033	0.033	0.022	0.033	0.508	71.839
rs77805890	UKB-ppp	GCST90043785	2	232747537	A/G	0.017	0.017	0.021	0.046	0.646	186.779
rs138778006	UKB-ppp	GCST90043785	2	232978515	T/C	0.029	0.029	0.02	0.036	0.587	294.301
rs80052264	UKB-ppp	GCST90043785	2	232775966	A/G	0.145	0.145	0.02	0.017	0.251	57.659
rs2741306	UKB-ppp	GCST90043785	2	233233051	G/T	0.709	0.291	0.018	0.013	0.185	228.676
rs62199466	UKB-ppp	GCST90043785	2	232766740	T/C	0.185	0.185	0.017	0.016	0.274	101.887
rs16828758	UKB-ppp	GCST90043785	2	233159440	C/T	0.039	0.039	0.016	0.031	0.604	232.233
rs34356510	UKB-ppp	GCST90043785	2	233259666	A/G	0.271	0.271	0.015	0.014	0.266	254.253
rs10179764	UKB-ppp	GCST90043785	2	233313161	A/G	0.155	0.155	0.014	0.017	0.402	243.297
rs11688588	UKB-ppp	GCST90043785	2	233230177	G/A	0.016	0.016	0.014	0.048	0.772	166.52
rs12986974	UKB-ppp	GCST90043785	2	233358020	A/G	0.374	0.374	0.013	0.012	0.288	163.394
rs77907105	UKB-ppp	GCST90043785	2	232984698	T/C	0.014	0.014	0.011	0.052	0.83	36.091
rs114714675	UKB-ppp	GCST90043785	2	233278500	T/C	0.026	0.026	0.011	0.037	0.773	394.048
rs3856531	UKB-ppp	GCST90043785	2	232544906	T/C	0.288	0.288	0.01	0.014	0.455	51.691
rs4521030	UKB-ppp	GCST90043785	2	233327208	A/G	0.483	0.483	0.009	0.012	0.437	1708.52
rs74453786	UKB-ppp	GCST90043785	2	233441702	C/A	0.059	0.059	0.008	0.025	0.746	30.767
rs10445833	UKB-ppp	GCST90043785	2	232797462	A/G	0.367	0.367	0.008	0.012	0.515	508.641
rs62199209	UKB-ppp	GCST90043785	2	233111801	T/C	0.249	0.249	0.008	0.014	0.56	83.11
rs150767635	UKB-ppp	GCST90043785	2	233281143	C/T	0.013	0.013	0.007	0.053	0.894	56.753
rs55690760	UKB-ppp	GCST90043785	2	232780952	G/A	0.054	0.054	0.006	0.026	0.818	35.993
rs790022	UKB-ppp	GCST90043785	2	233301959	C/T	0.918	0.082	0.006	0.022	0.799	31.686
rs12617942	UKB-ppp	GCST90043785	2	233416068	T/C	0.081	0.081	0.005	0.022	0.817	95.558
rs78728347	UKB-ppp	GCST90043785	2	233501867	T/C	0.039	0.039	0.004	0.031	0.898	64.574
rs1656406	UKB-ppp	GCST90043785	2	233369541	G/A	0.455	0.455	0.004	0.012	0.766	420.607
rs4973471	UKB-ppp	GCST90043785	2	232548611	T/G	0.525	0.475	0.003	0.013	0.799	46.83
rs8868	UKB-ppp	GCST90043785	2	232573301	T/C	0.144	0.144	0.003	0.017	0.868	162.741
rs35707631	UKB-ppp	GCST90043785	2	233170431	A/G	0.197	0.197	0.002	0.015	0.878	414.54
rs6728119	UKB-ppp	GCST90043785	2	233272528	T/G	0.179	0.179	0.002	0.016	0.895	618.914
rs790048	UKB-ppp	GCST90043785	2	233311136	T/C	0.738	0.262	0.002	0.014	0.908	1265.23
rs909431	UKB-ppp	GCST90043785	2	233346865	G/A	0.251	0.251	0.002	0.014	0.912	529.678
rs2679177	UKB-ppp	GCST90043785	2	232798527	G/A	0.538	0.462	0	0.012	0.996	61.336
rs114158582	UKB-ppp	GCST90043785	2	233251374	G/A	0.023	0.023	0	0.04	1	579.56
rs34755879	UKB-ppp	GCST90043785	2	233211146	G/A	0.069	0.069	0	0.024	0.992	559.126
rs7588259	UKB-ppp	GCST90043785	2	232803452	C/A	0.595	0.405	0	0.012	0.979	62.521
rs11899983	UKB-ppp	GCST90043785	2	233415978	C/T	0.558	0.442	0	0.012	0.973	232.015
rs3103284	UKB-ppp	GCST90043785	2	233100066	G/A	0.038	0.038	-0.001	0.031	0.983	76.596
rs531335079	UKB-ppp	GCST90043785	2	232712873	A/C	0.013	0.013	-0.001	0.053	0.979	64.011
rs112980476	UKB-ppp	GCST90043785	2	232628821	C/T	0.02	0.02	-0.003	0.043	0.953	30.144
rs116566441	UKB-ppp	GCST90043785	2	232882777	C/T	0.025	0.025	-0.003	0.038	0.938	54.879
rs28685161	UKB-ppp	GCST90043785	2	232378792	T/C	0.223	0.223	-0.003	0.014	0.816	39.964
rs1190423	UKB-ppp	GCST90043785	2	233314662	C/A	0.316	0.316	-0.003	0.013	0.795	263.069
rs2741310	UKB-ppp	GCST90043785	2	233236078	A/G	0.288	0.288	-0.004	0.013	0.791	467.651
rs4973535	UKB-ppp	GCST90043785	2	233364274	T/C	0.26	0.26	-0.004	0.014	0.79	66.774
rs554037509	UKB-ppp	GCST90043785	2	232713212	C/A	0.012	0.012	-0.004	0.057	0.946	34.854
rs2070936	UKB-ppp	GCST90043785	2	232576431	C/T	0.256	0.256	-0.004	0.014	0.749	30.318
rs2741309	UKB-ppp	GCST90043785	2	233235331	C/A	0.685	0.315	-0.005	0.013	0.699	2164.13
rs139067633	UKB-ppp	GCST90043785	2	233239213	T/G	0.026	0.026	-0.005	0.038	0.887	42.116
rs11690688	UKB-ppp	GCST90043785	2	232822838	A/G	0.108	0.108	-0.006	0.019	0.775	173.416
rs2573223	UKB-ppp	GCST90043785	2	233372850	G/A	0.247	0.247	-0.007	0.014	0.62	396.726
rs62193794	UKB-ppp	GCST90043785	2	233383108	G/A	0.087	0.087	-0.009	0.021	0.669	51.873
rs12478529	UKB-ppp	GCST90043785	2	233286654	T/C	0.233	0.233	-0.009	0.014	0.508	3348.41
rs6437068	UKB-ppp	GCST90043785	2	233446821	G/A	0.459	0.459	-0.01	0.012	0.428	73.986
rs2741259	UKB-ppp	GCST90043785	2	233214566	A/G	0.177	0.177	-0.014	0.016	0.378	528.312
rs116043760	UKB-ppp	GCST90043785	2	233351736	A/G	0.051	0.051	-0.014	0.027	0.604	33.76
rs3943681	UKB-ppp	GCST90043785	2	232768581	A/G	0.435	0.435	-0.014	0.012	0.24	74.975
rs111345985	UKB-ppp	GCST90043785	2	232992453	T/C	0.02	0.02	-0.015	0.043	0.724	79.26
rs2853445	UKB-ppp	GCST90043785	2	233386583	C/T	0.414	0.414	-0.016	0.012	0.196	239.559
rs115624040	UKB-ppp	GCST90043785	2	233234727	A/C	0.081	0.081	-0.018	0.022	0.425	1856.95
rs838439	UKB-ppp	GCST90043785	2	232542346	G/T	0.009	0.009	-0.018	0.063	0.777	71.398
rs13401648	UKB-ppp	GCST90043785	2	233438772	A/G	0.021	0.021	-0.019	0.042	0.65	31.958
rs35830652	UKB-ppp	GCST90043785	2	232924499	A/C	0.197	0.197	-0.019	0.015	0.202	271.207
rs73001984	UKB-ppp	GCST90043785	2	233246182	C/T	0.033	0.033	-0.02	0.033	0.543	159.744
rs3828246	UKB-ppp	GCST90043785	2	233398215	A/G	0.249	0.249	-0.021	0.014	0.131	190.445
rs10203832	UKB-ppp	GCST90043785	2	233249876	A/G	0.052	0.052	-0.022	0.028	0.437	1208.83
rs2741275	UKB-ppp	GCST90043785	2	233335141	A/G	0.112	0.112	-0.022	0.019	0.24	1357.94
rs62197186	UKB-ppp	GCST90043785	2	232504941	T/C	0.016	0.016	-0.023	0.048	0.639	31.242
rs2580853	UKB-ppp	GCST90043785	2	232779592	T/C	0.047	0.047	-0.024	0.028	0.388	76.007
rs2573226	UKB-ppp	GCST90043785	2	233358661	A/G	0.035	0.035	-0.025	0.033	0.438	491.655
rs62199055	UKB-ppp	GCST90043785	2	232483559	A/G	0.034	0.034	-0.027	0.034	0.425	30.208
rs6437061	UKB-ppp	GCST90043785	2	233185052	C/A	0.408	0.408	-0.028	0.012	0.024	124.936
rs78131396	UKB-ppp	GCST90043785	2	233227349	C/T	0.113	0.113	-0.028	0.019	0.138	239.45
rs62199532	UKB-ppp	GCST90043785	2	232814151	G/A	0.014	0.014	-0.029	0.052	0.579	219.751
rs10933397	UKB-ppp	GCST90043785	2	233374096	G/A	0.439	0.439	-0.03	0.012	0.014	92.967
rs80181424	UKB-ppp	GCST90043785	2	233292876	A/G	0.027	0.027	-0.031	0.037	0.409	38.654
rs2678531	UKB-ppp	GCST90043785	2	233214406	A/G	0.045	0.045	-0.035	0.029	0.225	184.621
rs138265071	UKB-ppp	GCST90043785	2	233371652	C/A	0.008	0.008	-0.035	0.066	0.594	95.039
rs115582502	UKB-ppp	GCST90043785	2	232988328	G/T	0.018	0.018	-0.037	0.044	0.409	116.705
rs4973532	UKB-ppp	GCST90043785	2	233357324	C/T	0.055	0.055	-0.037	0.026	0.159	33.95
rs6721592	UKB-ppp	GCST90043785	2	233438268	C/A	0.784	0.216	-0.038	0.015	0.009	45.757
rs143783471	UKB-ppp	GCST90043785	2	232834177	T/C	0.012	0.012	-0.041	0.054	0.449	42.298
rs732581	UKB-ppp	GCST90043785	2	233283613	T/C	0.033	0.033	-0.042	0.034	0.216	404.18
rs115641647	UKB-ppp	GCST90043785	2	232718558	T/C	0.034	0.034	-0.043	0.033	0.188	59.042
rs72994894	UKB-ppp	GCST90043785	2	232575896	T/C	0.034	0.034	-0.049	0.033	0.132	59.292
rs114142302	UKB-ppp	GCST90043785	2	233237442	A/G	0.024	0.024	-0.054	0.039	0.164	489.004
rs141958777	UKB-ppp	GCST90043785	2	233230815	A/G	0.015	0.015	-0.057	0.05	0.247	367.833
rs78203747	UKB-ppp	GCST90043785	2	233383642	T/C	0.03	0.03	-0.059	0.035	0.094	33.67
rs115647277	UKB-ppp	GCST90043785	2	232923402	C/A	0.014	0.014	-0.062	0.052	0.229	218.984
rs143549263	UKB-ppp	GCST90043785	2	233201898	C/T	0.02	0.02	-0.063	0.043	0.142	148.222
rs115138585	UKB-ppp	GCST90043785	2	233145129	T/C	0.02	0.02	-0.065	0.043	0.13	32.12
rs147936112	UKB-ppp	GCST90043785	2	233068227	G/A	0.01	0.01	-0.078	0.059	0.189	243.025
rs17199705	UKB-ppp	GCST90043785	2	232774018	A/G	0.018	0.018	-0.081	0.046	0.074	39.212
rs140148638	UKB-ppp	GCST90043785	2	233445954	A/G	0.011	0.011	-0.082	0.058	0.157	59.163
rs542875925	UKB-ppp	GCST90043785	2	233222251	G/A	0.017	0.017	-0.091	0.047	0.053	112.315
AMY2A
rs114921336	decode	GCST90043785	1	103646233	T/C	0.012	0.012	0.149	0.054	0.006	457.771
rs78241331	decode	GCST90043785	1	104844313	A/G	0.037	0.037	0.069	0.032	0.029	85.134
rs75596108	decode	GCST90043785	1	103424296	T/C	0.057	0.057	0.062	0.026	0.019	35.901
rs186904709	decode	GCST90043785	1	105144580	G/A	0.013	0.013	0.049	0.054	0.362	336.232
rs145316860	decode	GCST90043785	1	104390432	C/T	0.014	0.014	0.048	0.051	0.345	40.561
rs76635922	decode	GCST90043785	1	104854386	A/G	0.011	0.011	0.043	0.056	0.443	60.338
rs79054389	decode	GCST90043785	1	103627734	A/G	0.06	0.06	0.037	0.025	0.14	221.895
rs78970303	decode	GCST90043785	1	104997519	T/C	0.064	0.064	0.037	0.025	0.146	73.63
rs139274426	decode	GCST90043785	1	103498961	A/G	0.009	0.009	0.029	0.062	0.635	61.742
rs568166518	decode	GCST90043785	1	104143715	T/G	0.017	0.017	0.026	0.046	0.58	68.175
rs541817277	decode	GCST90043785	1	105064645	G/T	0.008	0.008	0.026	0.069	0.708	40.623
rs67060978	decode	GCST90043785	1	105004302	A/G	0.083	0.083	0.025	0.022	0.244	70.585
rs140234663	decode	GCST90043785	1	104081820	T/C	0.176	0.176	0.024	0.016	0.128	3478.24
rs61816492	decode	GCST90043785	1	104480628	G/A	0.053	0.053	0.024	0.027	0.378	91.784
rs10157415	decode	GCST90043785	1	103648985	T/C	0.116	0.116	0.022	0.019	0.236	46.039
rs7532317	decode	GCST90043785	1	104736156	C/A	0.371	0.371	0.021	0.012	0.095	169.94
rs2622857	decode	GCST90043785	1	103454621	C/T	0.163	0.163	0.02	0.016	0.215	165.024
rs17021432	decode	GCST90043785	1	104890559	C/T	0.257	0.257	0.02	0.014	0.143	71.967
rs12048713	decode	GCST90043785	1	105142379	A/G	0.067	0.067	0.019	0.024	0.416	93.384
rs11185384	decode	GCST90043785	1	104690071	T/C	0.297	0.297	0.019	0.013	0.154	361.75
rs151171462	decode	GCST90043785	1	104091681	A/G	0.017	0.017	0.017	0.046	0.715	45.912
rs6702240	decode	GCST90043785	1	104373704	T/C	0.357	0.357	0.013	0.013	0.326	523.337
rs4907992	decode	GCST90043785	1	103763252	G/A	0.196	0.196	0.011	0.015	0.448	97.012
rs1570440	decode	GCST90043785	1	104493524	T/C	0.916	0.084	0.011	0.022	0.614	89.802
rs12736051	decode	GCST90043785	1	104971195	G/A	0.216	0.216	0.01	0.015	0.47	75.052
rs76836317	decode	GCST90043785	1	105111191	T/C	0.017	0.017	0.009	0.046	0.846	58.146
rs12117674	decode	GCST90043785	1	104158889	T/C	0.209	0.209	0.008	0.015	0.599	72.241
rs9660372	decode	GCST90043785	1	104338168	A/C	0.734	0.266	0.008	0.014	0.586	591.4
rs10874662	decode	GCST90043785	1	103357553	C/A	0.621	0.379	0.008	0.012	0.543	43.274
rs114139553	decode	GCST90043785	1	104407210	A/G	0.03	0.03	0.006	0.035	0.87	95.322
rs7546907	decode	GCST90043785	1	105100968	A/G	0.331	0.331	0.005	0.013	0.715	81.923
rs142439658	decode	GCST90043785	1	104158235	T/C	0.015	0.015	0.002	0.05	0.962	309.796
rs9651170	decode	GCST90043785	1	104768887	T/G	0.446	0.446	0.002	0.012	0.873	30.786
rs146174688	decode	GCST90043785	1	104636871	C/T	0.03	0.03	0.002	0.035	0.96	47.233
rs7354869	decode	GCST90043785	1	105144872	C/T	0.653	0.347	0.001	0.013	0.915	81.025
rs10881157	decode	GCST90043785	1	104967650	G/A	0.231	0.231	0.001	0.014	0.938	47.67
rs548969	decode	GCST90043785	1	104506408	G/A	0.48	0.48	-0.001	0.012	0.917	391.179
rs77931650	decode	GCST90043785	1	104614443	G/T	0.021	0.021	-0.001	0.042	0.974	112.465
rs74548201	decode	GCST90043785	1	103341147	G/A	0.219	0.219	-0.002	0.015	0.893	100.914
rs150149999	decode	GCST90043785	1	103203026	A/G	0.019	0.019	-0.003	0.043	0.938	33.434
rs9662391	decode	GCST90043785	1	105014143	C/A	0.117	0.117	-0.004	0.019	0.846	107.021
rs72694438	decode	GCST90043785	1	104364878	A/G	0.208	0.208	-0.004	0.015	0.793	875.553
rs141949080	decode	GCST90043785	1	104075361	A/G	0.082	0.082	-0.006	0.022	0.769	29.727
rs11184230	decode	GCST90043785	1	105159724	T/C	0.131	0.131	-0.007	0.018	0.702	37.782
rs2055236	decode	GCST90043785	1	104853218	C/T	0.6	0.4	-0.007	0.012	0.579	42.708
rs6688829	decode	GCST90043785	1	104846454	T/C	0.438	0.438	-0.007	0.012	0.543	68.506
rs1622838	decode	GCST90043785	1	103363900	C/A	0.065	0.065	-0.008	0.024	0.739	51.411
rs144174362	decode	GCST90043785	1	104795233	A/G	0.025	0.025	-0.009	0.038	0.816	96.807
rs56189610	decode	GCST90043785	1	104843728	C/T	0.1	0.1	-0.009	0.02	0.653	69.763
rs12727405	decode	GCST90043785	1	103200585	T/C	0.152	0.152	-0.009	0.017	0.584	96.566
rs66821975	decode	GCST90043785	1	104861729	A/C	0.326	0.326	-0.01	0.013	0.453	82.992
rs72687496	decode	GCST90043785	1	105131237	C/T	0.099	0.099	-0.012	0.02	0.564	107.034
rs2030191	decode	GCST90043785	1	103113403	G/A	0.482	0.482	-0.012	0.012	0.325	38.38
rs72690657	decode	GCST90043785	1	103734892	A/G	0.098	0.098	-0.013	0.02	0.513	223.157
rs116489832	decode	GCST90043785	1	103117558	C/T	0.022	0.022	-0.014	0.041	0.724	42.98
rs76131993	decode	GCST90043785	1	103765450	G/T	0.015	0.015	-0.015	0.049	0.757	81.975
rs76458328	decode	GCST90043785	1	103390002	G/A	0.068	0.068	-0.016	0.024	0.512	37.153
rs77729677	decode	GCST90043785	1	104108882	G/A	0.035	0.035	-0.017	0.034	0.604	3245
rs11185425	decode	GCST90043785	1	104853633	A/G	0.715	0.285	-0.018	0.013	0.187	172.617
rs1330403	decode	GCST90043785	1	104580702	G/A	0.136	0.136	-0.018	0.017	0.302	111.611
rs7553904	decode	GCST90043785	1	103582201	A/G	0.068	0.068	-0.018	0.024	0.448	152.263
rs12751890	decode	GCST90043785	1	104484979	G/A	0.024	0.024	-0.019	0.039	0.628	44.913
rs116217918	decode	GCST90043785	1	104842819	A/G	0.037	0.037	-0.022	0.032	0.48	116.197
rs1576523	decode	GCST90043785	1	104568285	A/G	0.959	0.041	-0.023	0.03	0.452	52.411
rs76533014	decode	GCST90043785	1	103338858	C/T	0.025	0.025	-0.025	0.038	0.514	30.461
rs12119211	decode	GCST90043785	1	104560981	T/C	0.03	0.03	-0.028	0.035	0.415	380.065
rs56299177	decode	GCST90043785	1	103618199	G/A	0.012	0.012	-0.033	0.057	0.555	87.273
rs77810881	decode	GCST90043785	1	103260050	G/A	0.101	0.101	-0.041	0.02	0.04	29.875
rs72996230	decode	GCST90043785	1	103194777	C/A	0.09	0.09	-0.043	0.021	0.041	100.596
rs149916167	decode	GCST90043785	1	103115881	T/C	0.017	0.017	-0.045	0.046	0.327	33.694
rs116319923	decode	GCST90043785	1	105062989	A/G	0.021	0.021	-0.046	0.042	0.272	112.018
rs113695715	decode	GCST90043785	1	103224917	T/C	0.018	0.018	-0.052	0.045	0.252	35.648
rs56201974	decode	GCST90043785	1	104919892	T/G	0.029	0.029	-0.075	0.036	0.038	101.144
rs41277630	decode	GCST90043785	1	104116822	C/T	0.008	0.008	-0.092	0.066	0.163	59.13
rs185704559	decode	GCST90043785	1	104893503	T/C	0.008	0.008	-0.112	0.067	0.097	229.158
rs147902974	UKB-ppp	GCST90043785	1	103599699	T/C	0.013	0.013	0.151	0.053	0.004	366.398
rs138187070	UKB-ppp	GCST90043785	1	103083225	A/C	0.018	0.018	0.12	0.045	0.007	79.119
rs151132065	UKB-ppp	GCST90043785	1	104120227	C/T	0.013	0.013	0.096	0.052	0.068	326.12
rs4847148	UKB-ppp	GCST90043785	1	104449846	A/C	0.015	0.015	0.083	0.049	0.092	242.277
rs111478734	UKB-ppp	GCST90043785	1	104373616	G/A	0.013	0.013	0.073	0.053	0.171	71.216
rs544149998	UKB-ppp	GCST90043785	1	104428302	G/A	0.01	0.01	0.066	0.058	0.261	39.835
rs187484531	UKB-ppp	GCST90043785	1	104988975	C/T	0.026	0.026	0.058	0.038	0.133	37.209
rs111272343	UKB-ppp	GCST90043785	1	104396920	T/C	0.036	0.036	0.053	0.032	0.096	130.424
rs17542492	UKB-ppp	GCST90043785	1	104966133	G/T	0.046	0.046	0.052	0.028	0.069	228.952
rs115446523	UKB-ppp	GCST90043785	1	104979953	G/T	0.027	0.027	0.034	0.037	0.367	74.604
rs143850060	UKB-ppp	GCST90043785	1	103573232	A/G	0.019	0.019	0.032	0.044	0.473	79.951
rs10874641	UKB-ppp	GCST90043785	1	103150463	T/C	0.841	0.159	0.031	0.016	0.057	37.518
rs1676486	UKB-ppp	GCST90043785	1	103354138	G/A	0.808	0.192	0.028	0.015	0.065	117.755
rs1330392	UKB-ppp	GCST90043785	1	104622726	G/A	0.009	0.009	0.027	0.064	0.672	50.315
rs374359933	UKB-ppp	GCST90043785	1	104669693	A/G	0.018	0.018	0.026	0.046	0.563	85.422
rs17535018	UKB-ppp	GCST90043785	1	104643281	A/G	0.041	0.041	0.024	0.03	0.434	47.7
rs7554284	UKB-ppp	GCST90043785	1	104072520	T/C	0.123	0.123	0.021	0.019	0.262	56.055
rs72692398	UKB-ppp	GCST90043785	1	104024000	T/C	0.249	0.249	0.021	0.014	0.132	1715.98
rs114404888	UKB-ppp	GCST90043785	1	104458492	C/T	0.024	0.024	0.02	0.04	0.615	362.942
rs9662111	UKB-ppp	GCST90043785	1	104894847	A/G	0.086	0.086	0.018	0.021	0.395	40.806
rs6586443	UKB-ppp	GCST90043785	1	104610959	A/G	0.347	0.347	0.018	0.013	0.155	49.186
rs1932471	UKB-ppp	GCST90043785	1	104674158	A/C	0.417	0.417	0.017	0.012	0.167	455.661
rs61816506	UKB-ppp	GCST90043785	1	103511339	C/A	0.137	0.137	0.017	0.017	0.339	33.055
rs80247056	UKB-ppp	GCST90043785	1	104390628	A/C	0.22	0.22	0.015	0.015	0.313	175.2
rs12731575	UKB-ppp	GCST90043785	1	103343274	C/T	0.052	0.052	0.013	0.027	0.635	125.993
rs72692364	UKB-ppp	GCST90043785	1	103766004	G/A	0.196	0.196	0.011	0.015	0.449	151.926
rs35485650	UKB-ppp	GCST90043785	1	104128466	C/T	0.055	0.055	0.011	0.026	0.67	116.761
rs77506146	UKB-ppp	GCST90043785	1	104967101	A/G	0.018	0.018	0.011	0.046	0.815	34.531
rs316931	UKB-ppp	GCST90043785	1	105099742	T/C	0.408	0.408	0.011	0.012	0.388	113.768
rs74382608	UKB-ppp	GCST90043785	1	104585313	A/G	0.012	0.012	0.011	0.055	0.849	125.546
rs11185386	UKB-ppp	GCST90043785	1	104740182	A/G	0.511	0.489	0.01	0.012	0.417	46.094
rs61788845	UKB-ppp	GCST90043785	1	104657565	A/G	0.051	0.051	0.009	0.027	0.745	185.314
rs11164564	UKB-ppp	GCST90043785	1	103111868	T/G	0.614	0.386	0.008	0.012	0.539	170.58
rs12123361	UKB-ppp	GCST90043785	1	103114168	C/A	0.204	0.204	0.006	0.015	0.711	58.737
rs6685884	UKB-ppp	GCST90043785	1	104697317	C/T	0.05	0.05	0.006	0.027	0.84	85.976
rs191765977	UKB-ppp	GCST90043785	1	104361407	C/T	0.026	0.026	0.005	0.038	0.9	614.79
rs61451805	UKB-ppp	GCST90043785	1	104386407	T/C	0.156	0.156	0.004	0.017	0.81	1242.82
rs112168293	UKB-ppp	GCST90043785	1	104806751	A/C	0.039	0.039	0.003	0.031	0.913	125.959
rs12046406	UKB-ppp	GCST90043785	1	104615505	A/C	0.105	0.105	0.003	0.02	0.88	30.139
rs7511873	UKB-ppp	GCST90043785	1	104011746	T/C	0.045	0.045	0.002	0.029	0.936	41.505
rs72685419	UKB-ppp	GCST90043785	1	104973407	T/C	0.236	0.236	0.002	0.014	0.885	58.038
rs2061705	UKB-ppp	GCST90043785	1	103441814	G/A	0.494	0.494	0	0.012	0.998	69.127
rs12724997	UKB-ppp	GCST90043785	1	104853158	G/A	0.106	0.106	-0.001	0.019	0.953	33.058
rs9435615	UKB-ppp	GCST90043785	1	104497905	A/G	0.461	0.461	-0.001	0.012	0.908	557.869
rs142370265	UKB-ppp	GCST90043785	1	104027932	T/C	0.037	0.037	-0.002	0.032	0.954	1948.77
rs12097025	UKB-ppp	GCST90043785	1	103098231	A/G	0.149	0.149	-0.003	0.017	0.869	47.103
rs606756	UKB-ppp	GCST90043785	1	103238392	T/C	0.85	0.15	-0.004	0.017	0.795	286.85
rs12144669	UKB-ppp	GCST90043785	1	104816740	C/A	0.203	0.203	-0.005	0.015	0.738	124.624
rs564578699	UKB-ppp	GCST90043785	1	104211393	G/A	0.025	0.025	-0.007	0.039	0.85	86.634
rs79408264	UKB-ppp	GCST90043785	1	104158598	A/G	0.082	0.082	-0.008	0.022	0.724	164.602
rs2317401	UKB-ppp	GCST90043785	1	105053839	T/C	0.042	0.042	-0.008	0.03	0.792	96.457
rs142620255	UKB-ppp	GCST90043785	1	104431803	G/A	0.028	0.028	-0.009	0.036	0.808	52.915
rs111630983	UKB-ppp	GCST90043785	1	104815624	C/T	0.015	0.015	-0.01	0.05	0.847	53.064
rs2045819	UKB-ppp	GCST90043785	1	103400314	C/T	0.805	0.195	-0.01	0.015	0.525	65.067
rs11185098	UKB-ppp	GCST90043785	1	104321349	A/G	0.236	0.236	-0.011	0.014	0.439	1321.29
rs72689193	UKB-ppp	GCST90043785	1	104688578	A/G	0.211	0.211	-0.012	0.015	0.431	44.749
rs316979	UKB-ppp	GCST90043785	1	105041743	G/A	0.244	0.244	-0.014	0.014	0.316	57.483
rs1528210	UKB-ppp	GCST90043785	1	103717617	T/G	0.753	0.247	-0.014	0.014	0.302	48.093
rs141700308	UKB-ppp	GCST90043785	1	104477709	T/C	0.034	0.034	-0.015	0.034	0.658	86.81
rs75359908	UKB-ppp	GCST90043785	1	103773789	A/G	0.139	0.139	-0.016	0.017	0.341	57.206
rs61815136	UKB-ppp	GCST90043785	1	103784632	A/G	0.297	0.297	-0.017	0.013	0.193	563.4
rs10782934	UKB-ppp	GCST90043785	1	103757337	A/C	0.901	0.099	-0.018	0.02	0.383	35.963
rs72683270	UKB-ppp	GCST90043785	1	103393105	T/C	0.031	0.031	-0.019	0.035	0.591	103.167
rs535746663	UKB-ppp	GCST90043785	1	103598576	G/A	0.011	0.011	-0.021	0.058	0.717	105.163
rs71655833	UKB-ppp	GCST90043785	1	104458753	G/T	0.048	0.048	-0.023	0.028	0.421	38.465
rs78811372	UKB-ppp	GCST90043785	1	104122394	A/G	0.041	0.041	-0.023	0.03	0.452	278.183
rs56178228	UKB-ppp	GCST90043785	1	103162108	T/G	0.127	0.127	-0.024	0.018	0.176	39.135
rs113244321	UKB-ppp	GCST90043785	1	105000724	C/T	0.028	0.028	-0.027	0.036	0.451	116.492
rs7512540	UKB-ppp	GCST90043785	1	104583931	G/A	0.031	0.031	-0.031	0.034	0.368	49.528
rs77395797	UKB-ppp	GCST90043785	1	104412449	T/C	0.012	0.012	-0.032	0.054	0.561	97.202
rs74352936	UKB-ppp	GCST90043785	1	104346616	C/T	0.019	0.019	-0.038	0.043	0.377	72.541
rs183859482	UKB-ppp	GCST90043785	1	103752511	T/C	0.013	0.013	-0.04	0.053	0.448	33.104
rs35297534	UKB-ppp	GCST90043785	1	104153865	G/A	0.031	0.031	-0.042	0.035	0.227	41.984
rs61788971	UKB-ppp	GCST90043785	1	104777083	T/C	0.028	0.028	-0.05	0.036	0.161	86.366
rs150781752	UKB-ppp	GCST90043785	1	104661320	T/C	0.011	0.011	-0.058	0.057	0.312	33.918
rs112518149	UKB-ppp	GCST90043785	1	104306137	T/C	0.011	0.011	-0.06	0.058	0.301	58.442
rs114922930	UKB-ppp	GCST90043785	1	104131457	T/C	0.012	0.012	-0.064	0.054	0.241	107.994
rs115990120	UKB-ppp	GCST90043785	1	104582100	C/T	0.008	0.008	-0.064	0.066	0.327	36.532
rs148328185	UKB-ppp	GCST90043785	1	104016155	T/C	0.016	0.016	-0.065	0.047	0.169	106.084
rs149698990	UKB-ppp	GCST90043785	1	104971290	G/A	0.01	0.01	-0.067	0.06	0.26	46.493
rs142919319	UKB-ppp	GCST90043785	1	103594920	T/C	0.013	0.013	-0.087	0.053	0.1	364.235
rs1887908	UKB-ppp	GCST90043785	1	104772735	G/T	0.035	0.035	-0.093	0.032	0.004	197.544
rs41301263	UKB-ppp	GCST90043785	1	103440497	G/A	0.014	0.014	-0.11	0.051	0.031	54.334
ANGPT1
rs72686539	decode	GCST90043785	8	108001882	T/C	0.196	0.196	0.01	0.015	0.523	32.694
rs1319745	UKB-ppp	GCST90043785	8	108086226	G/T	0.365	0.365	0.004	0.012	0.75	52.305
ANGPT2
rs2916719	decode	GCST90043785	8	6354543	A/G	0.305	0.305	0.006	0.013	0.667	64.698
rs2552272	decode	GCST90043785	8	6029741	A/G	0.085	0.085	0.003	0.021	0.899	34.154
rs2442599	decode	GCST90043785	8	6394151	A/G	0.725	0.275	0.002	0.014	0.857	35.086
rs1968586	decode	GCST90043785	8	6279511	T/C	0.355	0.355	-0.003	0.013	0.837	217.947
rs7018378	decode	GCST90043785	8	6278512	A/G	0.239	0.239	-0.02	0.014	0.173	37.626
rs17620873	UKB-ppp	GCST90043785	8	6372543	C/T	0.023	0.023	0.103	0.04	0.01	58.048
rs10092206	UKB-ppp	GCST90043785	8	6396241	G/A	0.362	0.362	0.023	0.013	0.062	83.274
rs2440445	UKB-ppp	GCST90043785	8	6343519	C/T	0.124	0.124	0.015	0.018	0.395	45.769
rs17534653	UKB-ppp	GCST90043785	8	6232009	T/C	0.373	0.373	0.012	0.012	0.33	41.168
[truncated: 45,455 more rows]

## Sheet: Table S3
Supplementary table 3. MR regression results of causal associations between druggable gene expression and cataract
	Outcome	Gene	Nsnp	Methods	OR(95%CI)	P-value.x	Holm	I2(%)	Cochran's Q	P-value.y	Egger intercept	SE	P-value	MR_PRESSO Global Test Pvalue	Correct_causal_direction	PPH4
1	Cataract	ABCG2	25	MR Egger	1.005(0.888-1.139)	0.933	1	0	16.2383	0.844877	-0.0210795	0.0104218	0.0548891	0.664667	TRUE	0.018876
2				Weighted median	0.899(0.839-0.964)	0.003	1	NA	NA	NA	NA	NA	NA	0.664667	TRUE	0.018876
3				Inverse variance weighted	0.893(0.851-0.938)	<0.001	0.007	0	20.3294	0.6779	NA	NA	NA	0.664667	TRUE	0.018876
4				Simple mode	0.855(0.752-0.972)	0.025	1	NA	NA	NA	NA	NA	NA	0.664667	TRUE	0.018876
5				Weighted mode	0.922(0.843-1.007)	0.085	1	NA	NA	NA	NA	NA	NA	0.664667	TRUE	0.018876
7		ABHD12	30	MR Egger	1.098(0.977-1.233)	0.127	1	0	23.8395	0.68998	0.00327899	0.00786067	0.679758	0.764333	TRUE	0.023421
9				Weighted median	1.130(1.054-1.211)	<0.001	0.648	NA	NA	NA	NA	NA	NA	0.764333	TRUE	0.023421
6				Inverse variance weighted	1.123(1.069-1.179)	<0.001	0.004	0	24.0135	0.728267	NA	NA	NA	0.764333	TRUE	0.023421
8				Simple mode	1.033(0.914-1.168)	0.606	1	NA	NA	NA	NA	NA	NA	0.764333	TRUE	0.023421
10				Weighted mode	1.128(1.038-1.226)	0.008	1	NA	NA	NA	NA	NA	NA	0.764333	TRUE	0.023421
12		ADM	58	MR Egger	1.001(0.938-1.068)	0.978	1	10	62.493	0.256631	0.0124749	0.00528423	0.021743	0.151	TRUE	0.0343464
14				Weighted median	1.052(1.006-1.099)	0.027	1	NA	NA	NA	NA	NA	NA	0.151	TRUE	0.0343464
11				Inverse variance weighted	1.071(1.037-1.107)	<0.001	0.047	17	68.7125	0.137588	NA	NA	NA	0.151	TRUE	0.0343464
13				Simple mode	1.048(0.966-1.137)	0.261	1	NA	NA	NA	NA	NA	NA	0.151	TRUE	0.0343464
15				Weighted mode	1.045(0.995-1.098)	0.087	1	NA	NA	NA	NA	NA	NA	0.151	TRUE	0.0343464
17		ADORA2B	48	MR Egger	0.920(0.847-1.000)	0.057	1	18	55.9072	0.150272	0.00227076	0.00955258	0.81316	0.202333	TRUE	0.0599888
19				Weighted median	0.904(0.865-0.946)	<0.001	0.01	NA	NA	NA	NA	NA	NA	0.202333	TRUE	0.0599888
16				Inverse variance weighted	0.929(0.898-0.961)	<0.001	0.02	16	55.9759	0.173491	NA	NA	NA	0.202333	TRUE	0.0599888
18				Simple mode	0.898(0.842-0.957)	0.002	1	NA	NA	NA	NA	NA	NA	0.202333	TRUE	0.0599888
20				Weighted mode	0.904(0.860-0.950)	<0.001	0.26	NA	NA	NA	NA	NA	NA	0.202333	TRUE	0.0599888
22		ANPEP	94	MR Egger	1.045(1.019-1.072)	<0.001	0.967	0	91.2042	0.50384	-0.00367121	0.00363872	0.315655	0.528667	TRUE	0.0310933
24				Weighted median	1.037(1.013-1.061)	0.002	1	NA	NA	NA	NA	NA	NA	0.528667	TRUE	0.0310933
21				Inverse variance weighted	1.035(1.018-1.052)	<0.001	0.031	0	92.2222	0.503292	NA	NA	NA	0.528667	TRUE	0.0310933
23				Simple mode	1.036(0.997-1.076)	0.072	1	NA	NA	NA	NA	NA	NA	0.528667	TRUE	0.0310933
25				Weighted mode	1.042(1.020-1.065)	<0.001	0.286	NA	NA	NA	NA	NA	NA	0.528667	TRUE	0.0310933
27		AOAH	142	MR Egger	0.966(0.942-0.991)	0.01	1	0	136.437	0.569379	-0.00320138	0.00300646	0.288785	0.598667	TRUE	0.0313625
29				Weighted median	0.960(0.939-0.981)	<0.001	0.3	NA	NA	NA	NA	NA	NA	0.598667	TRUE	0.0313625
26				Inverse variance weighted	0.956(0.942-0.969)	<0.001	<0.001	0	137.571	0.565944	NA	NA	NA	0.598667	TRUE	0.0313625
28				Simple mode	0.971(0.935-1.009)	0.138	1	NA	NA	NA	NA	NA	NA	0.598667	TRUE	0.0313625
30				Weighted mode	0.961(0.939-0.983)	<0.001	0.767	NA	NA	NA	NA	NA	NA	0.598667	TRUE	0.0313625
32		BLM	62	MR Egger	0.947(0.910-0.986)	0.011	1	0	50.084	0.8156	-2.46887e-05	0.00447864	0.99562	0.850333	TRUE	0.105599
34				Weighted median	0.961(0.930-0.992)	0.016	1	NA	NA	NA	NA	NA	NA	0.850333	TRUE	0.105599
31				Inverse variance weighted	0.947(0.926-0.969)	<0.001	0.003	0	50.084	0.839627	NA	NA	NA	0.850333	TRUE	0.105599
33				Simple mode	0.950(0.897-1.005)	0.077	1	NA	NA	NA	NA	NA	NA	0.850333	TRUE	0.105599
35				Weighted mode	0.954(0.923-0.986)	0.006	1	NA	NA	NA	NA	NA	NA	0.850333	TRUE	0.105599
37		C3	9	MR Egger	0.924(0.608-1.405)	0.724	1	0	4.41458	0.730977	0.0332695	0.0184908	0.115011	0.554	TRUE	0.109929
39				Weighted median	1.344(1.158-1.559)	<0.001	0.104	NA	NA	NA	NA	NA	NA	0.554	TRUE	0.109929
36				Inverse variance weighted	1.339(1.200-1.495)	<0.001	<0.001	0	7.65188	0.468192	NA	NA	NA	0.554	TRUE	0.109929
38				Simple mode	1.352(1.059-1.726)	0.042	1	NA	NA	NA	NA	NA	NA	0.554	TRUE	0.109929
40				Weighted mode	1.341(1.076-1.672)	0.031	1	NA	NA	NA	NA	NA	NA	0.554	TRUE	0.109929
42		CD52	33	MR Egger	1.105(0.994-1.230)	0.075	1	11	34.8424	0.29009	0.00203579	0.00792475	0.79896	0.374	TRUE	0.0959923
44				Weighted median	1.103(1.038-1.172)	0.002	1	NA	NA	NA	NA	NA	NA	0.374	TRUE	0.0959923
41				Inverse variance weighted	1.120(1.074-1.168)	<0.001	<0.001	8	34.9166	0.331095	NA	NA	NA	0.374	TRUE	0.0959923
43				Simple mode	1.074(0.961-1.200)	0.217	1	NA	NA	NA	NA	NA	NA	0.374	TRUE	0.0959923
45				Weighted mode	1.102(1.022-1.189)	0.017	1	NA	NA	NA	NA	NA	NA	0.374	TRUE	0.0959923
47		CD55	119	MR Egger	0.962(0.933-0.993)	0.018	1	5	122.799	0.338553	-0.00304543	0.00307235	0.323614	0.361667	TRUE	0.0667839
49				Weighted median	0.950(0.919-0.982)	0.002	1	NA	NA	NA	NA	NA	NA	0.361667	TRUE	0.0667839
46				Inverse variance weighted	0.950(0.932-0.969)	<0.001	<0.001	5	123.83	0.338461	NA	NA	NA	0.361667	TRUE	0.0667839
48				Simple mode	0.980(0.923-1.042)	0.525	1	NA	NA	NA	NA	NA	NA	0.361667	TRUE	0.0667839
50				Weighted mode	0.956(0.929-0.984)	0.002	1	NA	NA	NA	NA	NA	NA	0.361667	TRUE	0.0667839
52		CDC42	69	MR Egger	1.044(0.983-1.110)	0.165	1	19	82.7733	0.0926028	0.0109605	0.00457103	0.0192858	0.0423333	TRUE	0.0643378
54				Weighted median	1.110(1.062-1.160)	<0.001	0.004	NA	NA	NA	NA	NA	NA	0.0423333	TRUE	0.0643378
51				Inverse variance weighted	1.113(1.077-1.149)	<0.001	<0.001	24	89.8764	0.0390782	NA	NA	NA	0.0423333	TRUE	0.0643378
53				Simple mode	1.144(1.049-1.248)	0.003	1	NA	NA	NA	NA	NA	NA	0.0423333	TRUE	0.0643378
55				Weighted mode	1.121(1.067-1.179)	<0.001	0.032	NA	NA	NA	NA	NA	NA	0.0423333	TRUE	0.0643378
57		CDC42BPA	19	MR Egger	0.513(0.403-0.652)	<0.001	0.047	6	18.1365	0.380277	0.034921	0.0104407	0.00384074	0.052	TRUE	0.941173
59				Weighted median	0.737(0.649-0.837)	<0.001	0.003	NA	NA	NA	NA	NA	NA	0.052	TRUE	0.941173
56				Inverse variance weighted	0.753(0.677-0.837)	<0.001	<0.001	40	30.0715	0.0367576	NA	NA	NA	0.052	TRUE	0.941173
58				Simple mode	0.720(0.579-0.896)	0.009	1	NA	NA	NA	NA	NA	NA	0.052	TRUE	0.941173
60				Weighted mode	0.676(0.553-0.827)	0.001	1	NA	NA	NA	NA	NA	NA	0.052	TRUE	0.941173
62		CDC7	110	MR Egger	1.057(1.017-1.099)	0.006	1	32	159.785	0.000895017	-0.00159699	0.00420038	0.704542	0.000666667	TRUE	0.036509
64				Weighted median	1.045(1.010-1.081)	0.012	1	NA	NA	NA	NA	NA	NA	0.000666667	TRUE	0.036509
61				Inverse variance weighted	1.051(1.027-1.074)	<0.001	0.018	32	159.999	0.0010681	NA	NA	NA	0.000666667	TRUE	0.036509
63				Simple mode	1.077(1.010-1.148)	0.026	1	NA	NA	NA	NA	NA	NA	0.000666667	TRUE	0.036509
65				Weighted mode	1.056(1.025-1.088)	<0.001	0.488	NA	NA	NA	NA	NA	NA	0.000666667	TRUE	0.036509
67		CLK4	60	MR Egger	1.029(0.978-1.083)	0.279	1	0	50.8718	0.735153	0.00571627	0.00503407	0.260829	0.742667	TRUE	0.0315636
69				Weighted median	1.049(1.012-1.087)	0.009	1	NA	NA	NA	NA	NA	NA	0.742667	TRUE	0.0315636
66				Inverse variance weighted	1.056(1.031-1.082)	<0.001	0.011	0	52.1612	0.723626	NA	NA	NA	0.742667	TRUE	0.0315636
68				Simple mode	1.031(0.964-1.102)	0.378	1	NA	NA	NA	NA	NA	NA	0.742667	TRUE	0.0315636
70				Weighted mode	1.051(1.008-1.097)	0.025	1	NA	NA	NA	NA	NA	NA	0.742667	TRUE	0.0315636
72		DKK3	75	MR Egger	1.069(1.029-1.111)	0.001	1	0	69.8552	0.582656	-0.00130072	0.00394044	0.742274	0.614	TRUE	0.0297055
74				Weighted median	1.059(1.029-1.091)	<0.001	0.115	NA	NA	NA	NA	NA	NA	0.614	TRUE	0.0297055
71				Inverse variance weighted	1.063(1.042-1.085)	<0.001	<0.001	0	69.9641	0.61137	NA	NA	NA	0.614	TRUE	0.0297055
73				Simple mode	1.066(1.012-1.123)	0.018	1	NA	NA	NA	NA	NA	NA	0.614	TRUE	0.0297055
75				Weighted mode	1.054(1.016-1.093)	0.007	1	NA	NA	NA	NA	NA	NA	0.614	TRUE	0.0297055
77		EGLN3	27	MR Egger	0.862(0.734-1.012)	0.082	1	12	28.2669	0.295713	0.0021833	0.00845669	0.798386	0.388333	TRUE	0.0109826
79				Weighted median	0.849(0.778-0.926)	<0.001	0.242	NA	NA	NA	NA	NA	NA	0.388333	TRUE	0.0109826
76				Inverse variance weighted	0.879(0.826-0.935)	<0.001	0.049	8	28.3423	0.341824	NA	NA	NA	0.388333	TRUE	0.0109826
78				Simple mode	0.830(0.725-0.950)	0.012	1	NA	NA	NA	NA	NA	NA	0.388333	TRUE	0.0109826
80				Weighted mode	0.845(0.761-0.938)	0.004	1	NA	NA	NA	NA	NA	NA	0.388333	TRUE	0.0109826
82		EIF2AK1	40	MR Egger	1.130(1.003-1.273)	0.051	1	0	19.5532	0.994262	-0.00316866	0.00785841	0.689047	0.995	TRUE	0.0177285
84				Weighted median	1.121(1.056-1.191)	<0.001	0.196	NA	NA	NA	NA	NA	NA	0.995	TRUE	0.0177285
81				Inverse variance weighted	1.105(1.059-1.153)	<0.001	0.005	0	19.7158	0.995682	NA	NA	NA	0.995	TRUE	0.0177285
83				Simple mode	1.089(0.978-1.212)	0.128	1	NA	NA	NA	NA	NA	NA	0.995	TRUE	0.0177285
85				Weighted mode	1.106(1.021-1.199)	0.019	1	NA	NA	NA	NA	NA	NA	0.995	TRUE	0.0177285
87		EPHA4	60	MR Egger	0.955(0.908-1.005)	0.081	1	8	63.132	0.29992	-0.00467932	0.00507759	0.360574	0.315333	TRUE	0.021931
89				Weighted median	0.948(0.910-0.986)	0.008	1	NA	NA	NA	NA	NA	NA	0.315333	TRUE	0.021931
86				Inverse variance weighted	0.936(0.912-0.961)	<0.001	<0.001	8	64.0564	0.303693	NA	NA	NA	0.315333	TRUE	0.021931
88				Simple mode	0.920(0.858-0.988)	0.025	1	NA	NA	NA	NA	NA	NA	0.315333	TRUE	0.021931
90				Weighted mode	0.926(0.889-0.964)	<0.001	0.423	NA	NA	NA	NA	NA	NA	0.315333	TRUE	0.021931
92		GSTM1	89	MR Egger	0.954(0.931-0.978)	<0.001	0.416	0	86.3057	0.500868	0.00182803	0.00421018	0.665224	0.548667	TRUE	0.0165276
94				Weighted median	0.944(0.924-0.964)	<0.001	<0.001	NA	NA	NA	NA	NA	NA	0.548667	TRUE	0.0165276
91				Inverse variance weighted	0.958(0.944-0.973)	<0.001	<0.001	0	86.4942	0.525438	NA	NA	NA	0.548667	TRUE	0.0165276
93				Simple mode	0.941(0.908-0.976)	0.002	1	NA	NA	NA	NA	NA	NA	0.548667	TRUE	0.0165276
95				Weighted mode	0.943(0.922-0.964)	<0.001	0.002	NA	NA	NA	NA	NA	NA	0.548667	TRUE	0.0165276
97		HP	141	MR Egger	0.946(0.920-0.974)	<0.001	0.284	19	172.316	0.0289188	0.00509799	0.00348423	0.145681	0.029	TRUE	0.357101
99				Weighted median	0.956(0.933-0.980)	<0.001	0.343	NA	NA	NA	NA	NA	NA	0.029	TRUE	0.357101
96				Inverse variance weighted	0.963(0.947-0.979)	<0.001	0.013	20	174.97	0.0240454	NA	NA	NA	0.029	TRUE	0.357101
98				Simple mode	0.967(0.922-1.015)	0.173	1	NA	NA	NA	NA	NA	NA	0.029	TRUE	0.357101
100				Weighted mode	0.948(0.922-0.975)	<0.001	0.299	NA	NA	NA	NA	NA	NA	0.029	TRUE	0.357101
102		KCNH2	21	MR Egger	0.860(0.684-1.081)	0.212	1	27	25.8816	0.133522	-0.0125751	0.0123645	0.321917	0.183	TRUE	0.243434
104				Weighted median	0.741(0.674-0.815)	<0.001	<0.001	NA	NA	NA	NA	NA	NA	0.183	TRUE	0.243434
101				Inverse variance weighted	0.769(0.712-0.831)	<0.001	<0.001	27	27.2906	0.127285	NA	NA	NA	0.183	TRUE	0.243434
103				Simple mode	0.734(0.635-0.849)	<0.001	0.519	NA	NA	NA	NA	NA	NA	0.183	TRUE	0.243434
105				Weighted mode	0.739(0.664-0.822)	<0.001	0.021	NA	NA	NA	NA	NA	NA	0.183	TRUE	0.243434
107		KIR2DS4	41	MR Egger	0.981(0.957-1.005)	0.131	1	0	37.9852	0.516023	-0.00681378	0.00523334	0.200556	0.487	TRUE	0.0219748
109				Weighted median	0.961(0.941-0.982)	<0.001	0.259	NA	NA	NA	NA	NA	NA	0.487	TRUE	0.0219748
106				Inverse variance weighted	0.967(0.954-0.981)	<0.001	0.003	0	39.6804	0.484507	NA	NA	NA	0.487	TRUE	0.0219748
108				Simple mode	0.989(0.950-1.029)	0.582	1	NA	NA	NA	NA	NA	NA	0.487	TRUE	0.0219748
110				Weighted mode	0.962(0.945-0.980)	<0.001	0.159	NA	NA	NA	NA	NA	NA	0.487	TRUE	0.0219748
112		LGALS1	29	MR Egger	0.950(0.889-1.015)	0.138	1	0	25.5235	0.54515	-0.0170838	0.00645352	0.0133797	0.264333	TRUE	0.129353
114				Weighted median	0.921(0.870-0.974)	0.004	1	NA	NA	NA	NA	NA	NA	0.264333	TRUE	0.129353
111				Inverse variance weighted	0.884(0.848-0.921)	<0.001	<0.001	14	32.5312	0.253435	NA	NA	NA	0.264333	TRUE	0.129353
113				Simple mode	0.901(0.816-0.994)	0.048	1	NA	NA	NA	NA	NA	NA	0.264333	TRUE	0.129353
115				Weighted mode	0.923(0.872-0.977)	0.01	1	NA	NA	NA	NA	NA	NA	0.264333	TRUE	0.129353
117		LGMN	19	MR Egger	0.843(0.716-0.992)	0.055	1	0	4.7208	0.998456	0.00254322	0.00929763	0.787738	1	TRUE	0.0168887
119				Weighted median	0.868(0.787-0.958)	0.005	1	NA	NA	NA	NA	NA	NA	1	TRUE	0.0168887
116				Inverse variance weighted	0.860(0.803-0.922)	<0.001	0.021	0	4.79562	0.999143	NA	NA	NA	1	TRUE	0.0168887
118				Simple mode	0.888(0.755-1.045)	0.169	1	NA	NA	NA	NA	NA	NA	1	TRUE	0.0168887
120				Weighted mode	0.869(0.774-0.975)	0.028	1	NA	NA	NA	NA	NA	NA	1	TRUE	0.0168887
122		LTA4H	123	MR Egger	0.986(0.958-1.014)	0.325	1	0	106.068	0.831262	-0.00519815	0.00273526	0.0597572	0.778333	TRUE	0.0233357
124				Weighted median	0.960(0.935-0.986)	0.003	1	NA	NA	NA	NA	NA	NA	0.778333	TRUE	0.0233357
121				Inverse variance weighted	0.964(0.947-0.981)	<0.001	0.044	0	109.679	0.780515	NA	NA	NA	0.778333	TRUE	0.0233357
123				Simple mode	0.949(0.902-0.999)	0.049	1	NA	NA	NA	NA	NA	NA	0.778333	TRUE	0.0233357
125				Weighted mode	0.969(0.945-0.994)	0.016	1	NA	NA	NA	NA	NA	NA	0.778333	TRUE	0.0233357
127		LY96	52	MR Egger	0.965(0.912-1.021)	0.216	1	0	36.5755	0.92183	-0.00732759	0.00411645	0.0811406	0.882	TRUE	0.0305226
129				Weighted median	0.925(0.879-0.974)	0.003	1	NA	NA	NA	NA	NA	NA	0.882	TRUE	0.0305226
126				Inverse variance weighted	0.926(0.895-0.958)	<0.001	0.01	0	39.7441	0.873195	NA	NA	NA	0.882	TRUE	0.0305226
128				Simple mode	0.945(0.868-1.029)	0.201	1	NA	NA	NA	NA	NA	NA	0.882	TRUE	0.0305226
130				Weighted mode	0.945(0.893-1.001)	0.06	1	NA	NA	NA	NA	NA	NA	0.882	TRUE	0.0305226
132		MARK2	6	MR Egger	1.414(0.954-2.097)	0.16	1	0	3.35314	0.500557	0.00824322	0.0181015	0.672453	0.614	TRUE	0.0873749
134				Weighted median	1.541(1.212-1.959)	<0.001	0.435	NA	NA	NA	NA	NA	NA	0.614	TRUE	0.0873749
131				Inverse variance weighted	1.534(1.280-1.839)	<0.001	0.004	0	3.56052	0.614251	NA	NA	NA	0.614	TRUE	0.0873749
133				Simple mode	1.638(1.127-2.382)	0.049	1	NA	NA	NA	NA	NA	NA	0.614	TRUE	0.0873749
135				Weighted mode	1.615(1.141-2.285)	0.043	1	NA	NA	NA	NA	NA	NA	0.614	TRUE	0.0873749
137		NFKBIA	50	MR Egger	0.910(0.858-0.964)	0.003	1	0	45.427	0.578882	0.00326519	0.00485427	0.504401	0.622	TRUE	0.0333523
139				Weighted median	0.928(0.891-0.965)	<0.001	0.239	NA	NA	NA	NA	NA	NA	0.622	TRUE	0.0333523
136				Inverse variance weighted	0.926(0.901-0.951)	<0.001	<0.001	0	45.8794	0.600409	NA	NA	NA	0.622	TRUE	0.0333523
138				Simple mode	0.954(0.888-1.024)	0.196	1	NA	NA	NA	NA	NA	NA	0.622	TRUE	0.0333523
140				Weighted mode	0.920(0.877-0.966)	0.001	1	NA	NA	NA	NA	NA	NA	0.622	TRUE	0.0333523
142		NOS3	11	MR Egger	1.203(1.009-1.433)	0.069	1	0	6.92496	0.644932	-0.00103512	0.0113295	0.929204	0.702667	TRUE	0.020935
144				Weighted median	1.196(1.071-1.336)	0.001	1	NA	NA	NA	NA	NA	NA	0.702667	TRUE	0.020935
141				Inverse variance weighted	1.194(1.099-1.297)	<0.001	0.029	0	6.9333	0.731726	NA	NA	NA	0.702667	TRUE	0.020935
143				Simple mode	1.321(1.085-1.608)	0.02	1	NA	NA	NA	NA	NA	NA	0.702667	TRUE	0.020935
145				Weighted mode	1.086(0.931-1.266)	0.32	1	NA	NA	NA	NA	NA	NA	0.702667	TRUE	0.020935
147		PASK	32	MR Egger	0.947(0.916-0.979)	0.003	1	0	14.6595	0.991527	0.00474309	0.0058033	0.420196	0.994333	TRUE	0.0108174
149				Weighted median	0.958(0.933-0.983)	0.001	1	NA	NA	NA	NA	NA	NA	0.994333	TRUE	0.0108174
146				Inverse variance weighted	0.958(0.940-0.976)	<0.001	0.007	0	15.3275	0.991651	NA	NA	NA	0.994333	TRUE	0.0108174
148				Simple mode	0.977(0.940-1.015)	0.246	1	NA	NA	NA	NA	NA	NA	0.994333	TRUE	0.0108174
150				Weighted mode	0.957(0.933-0.982)	0.002	1	NA	NA	NA	NA	NA	NA	0.994333	TRUE	0.0108174
152		PDGFB	31	MR Egger	0.903(0.820-0.994)	0.047	1	13	33.2136	0.269209	0.000698745	0.00812725	0.932077	0.357	TRUE	0.0153211
154				Weighted median	0.900(0.849-0.954)	<0.001	0.391	NA	NA	NA	NA	NA	NA	0.357	TRUE	0.0153211
151				Inverse variance weighted	0.906(0.869-0.945)	<0.001	0.005	10	33.222	0.312988	NA	NA	NA	0.357	TRUE	0.0153211
153				Simple mode	0.917(0.824-1.020)	0.12	1	NA	NA	NA	NA	NA	NA	0.357	TRUE	0.0153211
155				Weighted mode	0.915(0.861-0.972)	0.007	1	NA	NA	NA	NA	NA	NA	0.357	TRUE	0.0153211
157		PON2	58	MR Egger	0.936(0.889-0.986)	0.015	1	0	47.1015	0.795624	4.70677e-05	0.0043447	0.991395	0.837333	TRUE	0.063234
159				Weighted median	0.956(0.913-1.000)	0.052	1	NA	NA	NA	NA	NA	NA	0.837333	TRUE	0.063234
156				Inverse variance weighted	0.936(0.908-0.965)	<0.001	0.028	0	47.1016	0.822122	NA	NA	NA	0.837333	TRUE	0.063234
158				Simple mode	0.920(0.848-0.998)	0.049	1	NA	NA	NA	NA	NA	NA	0.837333	TRUE	0.063234
160				Weighted mode	0.957(0.910-1.007)	0.095	1	NA	NA	NA	NA	NA	NA	0.837333	TRUE	0.063234
162		PRKAB1	70	MR Egger	1.064(1.023-1.106)	0.003	1	0	66.0405	0.544717	-0.000989734	0.00358275	0.783194	0.566	TRUE	0.0249014
164				Weighted median	1.077(1.033-1.123)	<0.001	0.512	NA	NA	NA	NA	NA	NA	0.566	TRUE	0.0249014
161				Inverse variance weighted	1.059(1.033-1.087)	<0.001	0.009	0	66.1168	0.57611	NA	NA	NA	0.566	TRUE	0.0249014
163				Simple mode	1.041(0.968-1.119)	0.282	1	NA	NA	NA	NA	NA	NA	0.566	TRUE	0.0249014
165				Weighted mode	1.076(1.030-1.123)	0.001	1	NA	NA	NA	NA	NA	NA	0.566	TRUE	0.0249014
167		PSEN1	62	MR Egger	0.894(0.842-0.949)	<0.001	0.553	12	68.4329	0.212821	0.00275954	0.00463905	0.55418	0.254667	TRUE	0.0146442
169				Weighted median	0.894(0.858-0.932)	<0.001	<0.001	NA	NA	NA	NA	NA	NA	0.254667	TRUE	0.0146442
166				Inverse variance weighted	0.908(0.882-0.936)	<0.001	<0.001	11	68.8365	0.229354	NA	NA	NA	0.254667	TRUE	0.0146442
168				Simple mode	0.890(0.829-0.956)	0.002	1	NA	NA	NA	NA	NA	NA	0.254667	TRUE	0.0146442
170				Weighted mode	0.890(0.851-0.931)	<0.001	0.004	NA	NA	NA	NA	NA	NA	0.254667	TRUE	0.0146442
172		PTPRS	9	MR Egger	1.074(0.795-1.452)	0.656	1	3	7.2101	0.407337	0.0242618	0.0125635	0.094764	0.307	TRUE	0.103048
174				Weighted median	1.298(1.086-1.550)	0.004	1	NA	NA	NA	NA	NA	NA	0.307	TRUE	0.103048
171				Inverse variance weighted	1.405(1.211-1.630)	<0.001	0.008	28	11.0513	0.198809	NA	NA	NA	0.307	TRUE	0.103048
173				Simple mode	1.314(1.021-1.692)	0.067	1	NA	NA	NA	NA	NA	NA	0.307	TRUE	0.103048
175				Weighted mode	1.305(1.060-1.607)	0.037	1	NA	NA	NA	NA	NA	NA	0.307	TRUE	0.103048
177		SAE1	16	MR Egger	0.900(0.770-1.051)	0.205	1	13	16.0591	0.30978	-0.00940916	0.0104686	0.383956	0.314667	TRUE	0.0141686
179				Weighted median	0.821(0.747-0.902)	<0.001	0.044	NA	NA	NA	NA	NA	NA	0.314667	TRUE	0.0141686
176				Inverse variance weighted	0.844(0.789-0.901)	<0.001	<0.001	12	16.9857	0.319718	NA	NA	NA	0.314667	TRUE	0.0141686
178				Simple mode	0.817(0.697-0.957)	0.024	1	NA	NA	NA	NA	NA	NA	0.314667	TRUE	0.0141686
180				Weighted mode	0.807(0.698-0.933)	0.011	1	NA	NA	NA	NA	NA	NA	0.314667	TRUE	0.0141686
182		SLC2A5	33	MR Egger	1.107(1.008-1.216)	0.042	1	0	18.4156	0.96397	0.00241777	0.00613229	0.696082	0.979	TRUE	0.0129951
184				Weighted median	1.133(1.062-1.209)	<0.001	0.163	NA	NA	NA	NA	NA	NA	0.979	TRUE	0.0129951
181				Inverse variance weighted	1.125(1.075-1.178)	<0.001	<0.001	0	18.571	0.971869	NA	NA	NA	0.979	TRUE	0.0129951
183				Simple mode	1.168(1.049-1.301)	0.008	1	NA	NA	NA	NA	NA	NA	0.979	TRUE	0.0129951
185				Weighted mode	1.146(1.064-1.234)	0.001	1	NA	NA	NA	NA	NA	NA	0.979	TRUE	0.0129951
187		ST6GAL1	50	MR Egger	0.867(0.778-0.966)	0.013	1	15	56.362	0.190635	0.00165065	0.00686962	0.811135	0.221667	TRUE	0.0397498
189				Weighted median	0.882(0.832-0.935)	<0.001	0.027	NA	NA	NA	NA	NA	NA	0.221667	TRUE	0.0397498
186				Inverse variance weighted	0.878(0.843-0.915)	<0.001	<0.001	13	56.4298	0.217041	NA	NA	NA	0.221667	TRUE	0.0397498
188				Simple mode	0.865(0.767-0.976)	0.023	1	NA	NA	NA	NA	NA	NA	0.221667	TRUE	0.0397498
190				Weighted mode	0.900(0.829-0.977)	0.015	1	NA	NA	NA	NA	NA	NA	0.221667	TRUE	0.0397498
192		TG	37	MR Egger	0.993(0.914-1.079)	0.869	1	0	23.8601	0.922854	-0.0160716	0.00674932	0.0228273	0.795	TRUE	0.0430074
194				Weighted median	0.910(0.863-0.961)	<0.001	0.665	NA	NA	NA	NA	NA	NA	0.795	TRUE	0.0430074
191				Inverse variance weighted	0.908(0.874-0.943)	<0.001	<0.001	0	29.5303	0.768437	NA	NA	NA	0.795	TRUE	0.0430074
193				Simple mode	0.887(0.810-0.972)	0.014	1	NA	NA	NA	NA	NA	NA	0.795	TRUE	0.0430074
195				Weighted mode	0.911(0.858-0.968)	0.004	1	NA	NA	NA	NA	NA	NA	0.795	TRUE	0.0430074
197		TLR2	5	MR Egger	1.273(0.896-1.808)	0.271	1	0	0.417989	0.936502	0.00577489	0.0180674	0.770214	0.982667	TRUE	0.392071
199				Weighted median	1.331(1.149-1.542)	<0.001	0.147	NA	NA	NA	NA	NA	NA	0.982667	TRUE	0.392071
196				Inverse variance weighted	1.343(1.193-1.512)	<0.001	0.001	0	0.520152	0.97151	NA	NA	NA	0.982667	TRUE	0.392071
198				Simple mode	1.315(1.079-1.602)	0.054	1	NA	NA	NA	NA	NA	NA	0.982667	TRUE	0.392071
200				Weighted mode	1.328(1.112-1.587)	0.035	1	NA	NA	NA	NA	NA	NA	0.982667	TRUE	0.392071
202		TNFRSF10A	25	MR Egger	1.147(1.038-1.267)	0.013	1	0	12.1881	0.967465	0.000219286	0.00744825	0.976767	0.987	TRUE	0.028652
204				Weighted median	1.159(1.088-1.234)	<0.001	0.005	NA	NA	NA	NA	NA	NA	0.987	TRUE	0.028652
201				Inverse variance weighted	1.149(1.097-1.203)	<0.001	<0.001	0	12.189	0.977694	NA	NA	NA	0.987	TRUE	0.028652
203				Simple mode	1.198(1.084-1.325)	0.002	1	NA	NA	NA	NA	NA	NA	0.987	TRUE	0.028652
205				Weighted mode	1.168(1.090-1.252)	<0.001	0.217	NA	NA	NA	NA	NA	NA	0.987	TRUE	0.028652
207		TRPV4	16	MR Egger	0.793(0.663-0.949)	0.024	1	0	12.0392	0.603153	0.00194536	0.00929649	0.837261	0.731	TRUE	0.0091197
209				Weighted median	0.830(0.742-0.929)	0.001	1	NA	NA	NA	NA	NA	NA	0.731	TRUE	0.0091197
206				Inverse variance weighted	0.807(0.743-0.876)	<0.001	<0.001	0	12.083	0.672735	NA	NA	NA	0.731	TRUE	0.0091197
208				Simple mode	0.830(0.701-0.983)	0.047	1	NA	NA	NA	NA	NA	NA	0.731	TRUE	0.0091197
210				Weighted mode	0.828(0.728-0.943)	0.012	1	NA	NA	NA	NA	NA	NA	0.731	TRUE	0.0091197

## Sheet: Table S4
Supplementary table 4.MR regression results of causal associations between protein expression of druggable genes and cataract
	Outcome	Cohort	Gene	Nsnp	Methods	OR(95%CI)	P-value.x	Holm	I2(%)	Cochran's Q	P-value.y	Egger intercept	SE	P-value	MR_PRESSO Global Test Pvalue	Correct_causal_direction	PPH4
1	Cataract	decode	BTN3A1	1	Wald ratio	0.393(0.244-0.633)	<0.001	0.011	NA	NA	NA	NA	NA	NA	NA	TRUE	NA
2			C3	1	Wald ratio	0.476(0.317-0.716)	<0.001	0.032	NA	NA	NA	NA	NA	NA	NA	TRUE	NA
4			ELANE	85	MR Egger	1.119(1.034-1.210)	0.006	1	18	100.862	0.0887142	-0.00426938	0.00466176	0.36241	0.0853333	TRUE	0.0331427
6					Weighted median	1.088(1.031-1.147)	0.002	1	NA	NA	NA	NA	NA	NA	0.0853333	TRUE	0.0331427
3					Inverse variance weighted	1.083(1.043-1.125)	<0.001	0.03	18	101.882	0.0896496	NA	NA	NA	0.0853333	TRUE	0.0331427
5					Simple mode	1.099(0.980-1.232)	0.11	1	NA	NA	NA	NA	NA	NA	0.0853333	TRUE	0.0331427
7					Weighted mode	1.109(1.017-1.209)	0.022	1	NA	NA	NA	NA	NA	NA	0.0853333	TRUE	0.0331427
9			GSTM1	206	MR Egger	0.971(0.950-0.993)	0.01	1	2	208.34	0.402718	-0.00367408	0.0021414	0.0877286	0.362	TRUE	0.0256256
11					Weighted median	0.952(0.927-0.977)	<0.001	0.247	NA	NA	NA	NA	NA	NA	0.362	TRUE	0.0256256
8					Inverse variance weighted	0.957(0.943-0.972)	<0.001	<0.001	3	211.347	0.365761	NA	NA	NA	0.362	TRUE	0.0256256
10					Simple mode	0.967(0.917-1.020)	0.22	1	NA	NA	NA	NA	NA	NA	0.362	TRUE	0.0256256
12					Weighted mode	0.946(0.921-0.971)	<0.001	0.052	NA	NA	NA	NA	NA	NA	0.362	TRUE	0.0256256
14			GSTM3	192	MR Egger	0.970(0.946-0.994)	0.017	1	10	210.484	0.147046	-0.00115591	0.00249824	0.644117	0.16	TRUE	0.0302573
16					Weighted median	0.952(0.929-0.974)	<0.001	0.032	NA	NA	NA	NA	NA	NA	0.16	TRUE	0.0302573
13					Inverse variance weighted	0.965(0.950-0.980)	<0.001	0.009	9	210.722	0.156223	NA	NA	NA	0.16	TRUE	0.0302573
15					Simple mode	0.958(0.915-1.003)	0.069	1	NA	NA	NA	NA	NA	NA	0.16	TRUE	0.0302573
17					Weighted mode	0.952(0.928-0.978)	<0.001	0.331	NA	NA	NA	NA	NA	NA	0.16	TRUE	0.0302573
19			ITIH3	122	MR Egger	0.932(0.893-0.971)	0.001	1	32	175.407	0.000734983	0.00269887	0.00415396	0.517121	0.000666667	TRUE	0.189647
21					Weighted median	0.918(0.888-0.950)	<0.001	<0.001	NA	NA	NA	NA	NA	NA	0.000666667	TRUE	0.189647
18					Inverse variance weighted	0.942(0.921-0.964)	<0.001	<0.001	31	176.024	0.000813406	NA	NA	NA	0.000666667	TRUE	0.189647
20					Simple mode	0.991(0.915-1.072)	0.818	1	NA	NA	NA	NA	NA	NA	0.000666667	TRUE	0.189647
22					Weighted mode	0.904(0.874-0.935)	<0.001	<0.001	NA	NA	NA	NA	NA	NA	0.000666667	TRUE	0.189647
24			MMP1	157	MR Egger	1.019(0.987-1.052)	0.241	1	0	151.883	0.555777	0.00378645	0.00282087	0.181462	0.545333	TRUE	0.042219
26					Weighted median	1.017(0.988-1.047)	0.261	1	NA	NA	NA	NA	NA	NA	0.545333	TRUE	0.042219
23					Inverse variance weighted	1.038(1.019-1.056)	<0.001	0.045	0	153.685	0.537407	NA	NA	NA	0.545333	TRUE	0.042219
25					Simple mode	1.040(0.975-1.110)	0.234	1	NA	NA	NA	NA	NA	NA	0.545333	TRUE	0.042219
27					Weighted mode	1.018(0.988-1.049)	0.246	1	NA	NA	NA	NA	NA	NA	0.545333	TRUE	0.042219
29			NQO1	110	MR Egger	0.943(0.912-0.976)	<0.001	0.959	39	176.313	3.67027e-05	-0.00769719	0.00471445	0.105448	<0.000333333333333333	TRUE	0.0680728
31					Weighted median	0.933(0.909-0.958)	<0.001	<0.001	NA	NA	NA	NA	NA	NA	<0.000333333333333333	TRUE	0.0680728
28					Inverse variance weighted	0.922(0.903-0.942)	<0.001	<0.001	40	180.665	1.92854e-05	NA	NA	NA	<0.000333333333333333	TRUE	0.0680728
30					Simple mode	0.938(0.898-0.981)	0.006	1	NA	NA	NA	NA	NA	NA	<0.000333333333333333	TRUE	0.0680728
32					Weighted mode	0.938(0.915-0.962)	<0.001	0.003	NA	NA	NA	NA	NA	NA	<0.000333333333333333	TRUE	0.0680728
34			SEMA4D	120	MR Egger	1.021(0.996-1.046)	0.1	1	0	102.928	0.837053	0.00368194	0.00258411	0.156844	0.814333	TRUE	0.0421302
36					Weighted median	1.028(1.003-1.053)	0.026	1	NA	NA	NA	NA	NA	NA	0.814333	TRUE	0.0421302
33					Inverse variance weighted	1.034(1.018-1.051)	<0.001	0.037	0	104.958	0.817275	NA	NA	NA	0.814333	TRUE	0.0421302
35					Simple mode	1.031(0.992-1.071)	0.124	1	NA	NA	NA	NA	NA	NA	0.814333	TRUE	0.0421302
37					Weighted mode	1.022(0.997-1.047)	0.084	1	NA	NA	NA	NA	NA	NA	0.814333	TRUE	0.0421302
39			TEC	16	MR Egger	0.740(0.529-1.036)	0.101	1	0	7.02207	0.933858	0.00680788	0.0129171	0.606416	0.957333	TRUE	0.13518
41					Weighted median	0.796(0.698-0.908)	<0.001	0.67	NA	NA	NA	NA	NA	NA	0.957333	TRUE	0.13518
38					Inverse variance weighted	0.807(0.734-0.888)	<0.001	0.012	0	7.29985	0.948789	NA	NA	NA	0.957333	TRUE	0.13518
40					Simple mode	0.730(0.597-0.891)	0.007	1	NA	NA	NA	NA	NA	NA	0.957333	TRUE	0.13518
42					Weighted mode	0.769(0.660-0.895)	0.004	1	NA	NA	NA	NA	NA	NA	0.957333	TRUE	0.13518
44		UKB-ppp	AGER	102	MR Egger	0.884(0.761-1.028)	0.113	1	49	196.442	2.9445e-08	0.00140142	0.00614948	0.820195	<0.000333333333333333	TRUE	0.212413
46					Weighted median	0.911(0.857-0.968)	0.003	1	NA	NA	NA	NA	NA	NA	<0.000333333333333333	TRUE	0.212413
43					Inverse variance weighted	0.899(0.854-0.946)	<0.001	0.049	49	196.544	4.07105e-08	NA	NA	NA	<0.000333333333333333	TRUE	0.212413
45					Simple mode	0.955(0.804-1.134)	0.602	1	NA	NA	NA	NA	NA	NA	<0.000333333333333333	TRUE	0.212413
47					Weighted mode	0.936(0.805-1.089)	0.393	1	NA	NA	NA	NA	NA	NA	<0.000333333333333333	TRUE	0.212413
49			C1QA	61	MR Egger	1.045(0.998-1.094)	0.068	1	0	55.7149	0.597357	0.00378096	0.00433902	0.387075	0.626	TRUE	0.0549228
51					Weighted median	1.064(1.025-1.104)	0.001	0.99	NA	NA	NA	NA	NA	NA	0.626	TRUE	0.0549228
48					Inverse variance weighted	1.063(1.035-1.091)	<0.001	0.006	0	56.4742	0.605336	NA	NA	NA	0.626	TRUE	0.0549228
50					Simple mode	1.084(1.016-1.157)	0.018	1	NA	NA	NA	NA	NA	NA	0.626	TRUE	0.0549228
52					Weighted mode	1.064(1.026-1.104)	0.002	1	NA	NA	NA	NA	NA	NA	0.626	TRUE	0.0549228
54			C3	5	MR Egger	0.786(0.544-1.136)	0.29	1	0	2.91758	0.404507	-0.0169644	0.0179475	0.414277	0.549333	TRUE	0.259585
56					Weighted median	0.681(0.570-0.815)	<0.001	0.025	NA	NA	NA	NA	NA	NA	0.549333	TRUE	0.259585
53					Inverse variance weighted	0.667(0.580-0.766)	<0.001	<0.001	0	3.81103	0.432183	NA	NA	NA	0.549333	TRUE	0.259585
55					Simple mode	0.670(0.515-0.873)	0.041	1	NA	NA	NA	NA	NA	NA	0.549333	TRUE	0.259585
57					Weighted mode	0.689(0.566-0.840)	0.021	1	NA	NA	NA	NA	NA	NA	0.549333	TRUE	0.259585
59			CSF2	32	MR Egger	0.850(0.763-0.946)	0.006	1	0	28.4687	0.545614	0.00778155	0.00725549	0.292045	0.590333	TRUE	0.022637
61					Weighted median	0.899(0.836-0.966)	0.004	1	NA	NA	NA	NA	NA	NA	0.590333	TRUE	0.022637
58					Inverse variance weighted	0.895(0.851-0.942)	<0.001	0.019	0	29.619	0.537031	NA	NA	NA	0.590333	TRUE	0.022637
60					Simple mode	0.923(0.818-1.042)	0.204	1	NA	NA	NA	NA	NA	NA	0.590333	TRUE	0.022637
62					Weighted mode	0.904(0.827-0.989)	0.034	1	NA	NA	NA	NA	NA	NA	0.590333	TRUE	0.022637
64			CX3CL1	37	MR Egger	1.077(0.914-1.271)	0.381	1	0	25.176	0.889656	0.00350868	0.0126886	0.783774	0.920333	TRUE	0.0187659
66					Weighted median	1.131(1.062-1.205)	<0.001	0.138	NA	NA	NA	NA	NA	NA	0.920333	TRUE	0.0187659
63					Inverse variance weighted	1.102(1.054-1.152)	<0.001	0.021	0	25.2524	0.909831	NA	NA	NA	0.920333	TRUE	0.0187659
65					Simple mode	1.157(1.045-1.281)	0.008	1	NA	NA	NA	NA	NA	NA	0.920333	TRUE	0.0187659
67					Weighted mode	1.141(1.058-1.231)	0.002	1	NA	NA	NA	NA	NA	NA	0.920333	TRUE	0.0187659
69			DDR1	179	MR Egger	0.954(0.900-1.012)	0.122	1	46	330.602	2.16618e-11	-0.0132592	0.00345826	0.000175029	<0.000333333333333333	TRUE	0.114317
71					Weighted median	0.870(0.832-0.911)	<0.001	<0.001	NA	NA	NA	NA	NA	NA	<0.000333333333333333	TRUE	0.114317
68					Inverse variance weighted	0.864(0.838-0.891)	<0.001	<0.001	50	358.059	3.36425e-14	NA	NA	NA	<0.000333333333333333	TRUE	0.114317
70					Simple mode	0.847(0.746-0.962)	0.011	1	NA	NA	NA	NA	NA	NA	<0.000333333333333333	TRUE	0.114317
72					Weighted mode	0.862(0.809-0.918)	<0.001	0.008	NA	NA	NA	NA	NA	NA	<0.000333333333333333	TRUE	0.114317
74			DKK3	51	MR Egger	1.098(1.026-1.175)	0.009	1	19	60.2307	0.130502	-0.00132196	0.00449608	0.76998	0.161667	TRUE	0.0221888
76					Weighted median	1.064(1.009-1.122)	0.022	1	NA	NA	NA	NA	NA	NA	0.161667	TRUE	0.0221888
73					Inverse variance weighted	1.089(1.049-1.131)	<0.001	0.01	17	60.3369	0.150186	NA	NA	NA	0.161667	TRUE	0.0221888
75					Simple mode	1.170(1.051-1.302)	0.006	1	NA	NA	NA	NA	NA	NA	0.161667	TRUE	0.0221888
77					Weighted mode	1.073(1.020-1.129)	0.009	1	NA	NA	NA	NA	NA	NA	0.161667	TRUE	0.0221888
79			F3	42	MR Egger	1.095(0.978-1.225)	0.123	1	0	26.4299	0.951198	0.00423702	0.00624343	0.501276	0.962333	TRUE	0.0223516
81					Weighted median	1.130(1.052-1.214)	<0.001	0.815	NA	NA	NA	NA	NA	NA	0.962333	TRUE	0.0223516
78					Inverse variance weighted	1.133(1.077-1.193)	<0.001	0.002	0	26.8905	0.956217	NA	NA	NA	0.962333	TRUE	0.0223516
80					Simple mode	1.167(1.028-1.325)	0.022	1	NA	NA	NA	NA	NA	NA	0.962333	TRUE	0.0223516
82					Weighted mode	1.133(1.045-1.228)	0.004	1	NA	NA	NA	NA	NA	NA	0.962333	TRUE	0.0223516
84			GHR	120	MR Egger	1.034(1.004-1.066)	0.03	1	0	96.7295	0.924172	0.00108975	0.00363664	0.764965	0.932333	TRUE	0.0246143
86					Weighted median	1.042(1.012-1.072)	0.005	1	NA	NA	NA	NA	NA	NA	0.932333	TRUE	0.0246143
83					Inverse variance weighted	1.038(1.020-1.057)	<0.001	0.038	0	96.8193	0.932456	NA	NA	NA	0.932333	TRUE	0.0246143
85					Simple mode	1.042(0.988-1.098)	0.13	1	NA	NA	NA	NA	NA	NA	0.932333	TRUE	0.0246143
87					Weighted mode	1.039(1.015-1.064)	0.002	1	NA	NA	NA	NA	NA	NA	0.932333	TRUE	0.0246143
89			GLO1	70	MR Egger	1.045(0.985-1.110)	0.151	1	2	69.2646	0.434516	0.00526203	0.00439709	0.235576	0.432333	TRUE	0.0192438
91					Weighted median	1.056(1.009-1.105)	0.019	1	NA	NA	NA	NA	NA	NA	0.432333	TRUE	0.0192438
88					Inverse variance weighted	1.079(1.047-1.112)	<0.001	<0.001	2	70.7233	0.419893	NA	NA	NA	0.432333	TRUE	0.0192438
90					Simple mode	1.101(1.011-1.198)	0.03	1	NA	NA	NA	NA	NA	NA	0.432333	TRUE	0.0192438
92					Weighted mode	1.060(1.016-1.105)	0.009	1	NA	NA	NA	NA	NA	NA	0.432333	TRUE	0.0192438
94			HLA-DRA	262	MR Egger	1.072(1.049-1.095)	<0.001	<0.001	27	358.3	4.98785e-05	-0.00789957	0.00241648	0.00122464	<0.000333333333333333	TRUE	0.0336883
96					Weighted median	1.042(1.025-1.058)	<0.001	<0.001	NA	NA	NA	NA	NA	NA	<0.000333333333333333	TRUE	0.0336883
93					Inverse variance weighted	1.040(1.028-1.052)	<0.001	<0.001	30	373.027	6.32675e-06	NA	NA	NA	<0.000333333333333333	TRUE	0.0336883
95					Simple mode	1.037(0.999-1.076)	0.056	1	NA	NA	NA	NA	NA	NA	<0.000333333333333333	TRUE	0.0336883
97					Weighted mode	1.046(1.022-1.069)	<0.001	0.12	NA	NA	NA	NA	NA	NA	<0.000333333333333333	TRUE	0.0336883
99			HSPA1A	17	MR Egger	0.761(0.586-0.989)	0.059	1	17	18.1202	0.256399	-0.018092	0.0107547	0.113216	0.249	TRUE	0.336415
101					Weighted median	0.630(0.530-0.749)	<0.001	<0.001	NA	NA	NA	NA	NA	NA	0.249	TRUE	0.336415
98					Inverse variance weighted	0.624(0.548-0.709)	<0.001	<0.001	26	21.5388	0.158717	NA	NA	NA	0.249	TRUE	0.336415
100					Simple mode	0.528(0.376-0.741)	0.002	1	NA	NA	NA	NA	NA	NA	0.249	TRUE	0.336415
102					Weighted mode	0.600(0.453-0.796)	0.003	1	NA	NA	NA	NA	NA	NA	0.249	TRUE	0.336415
104			HSPG2	25	MR Egger	0.828(0.683-1.004)	0.067	1	24	30.43	0.137452	0.000277264	0.0129018	0.98304	0.202333	TRUE	0.337564
106					Weighted median	0.845(0.748-0.955)	0.007	1	NA	NA	NA	NA	NA	NA	0.202333	TRUE	0.337564
103					Inverse variance weighted	0.829(0.760-0.906)	<0.001	0.03	21	30.4306	0.170888	NA	NA	NA	0.202333	TRUE	0.337564
105					Simple mode	0.775(0.628-0.956)	0.025	1	NA	NA	NA	NA	NA	NA	0.202333	TRUE	0.337564
107					Weighted mode	0.868(0.732-1.030)	0.117	1	NA	NA	NA	NA	NA	NA	0.202333	TRUE	0.337564
109			IGFBP3	112	MR Egger	0.917(0.874-0.962)	<0.001	0.548	18	133.946	0.0600387	0.00494882	0.00381052	0.196754	0.055	TRUE	5.62493e-05
111					Weighted median	0.936(0.902-0.972)	<0.001	0.498	NA	NA	NA	NA	NA	NA	0.055	TRUE	5.62493e-05
108					Inverse variance weighted	0.941(0.917-0.967)	<0.001	0.008	18	136	0.0536726	NA	NA	NA	0.055	TRUE	5.62493e-05
110					Simple mode	0.915(0.852-0.983)	0.016	1	NA	NA	NA	NA	NA	NA	0.055	TRUE	5.62493e-05
112					Weighted mode	0.929(0.900-0.959)	<0.001	0.013	NA	NA	NA	NA	NA	NA	0.055	TRUE	5.62493e-05
114			IL22	8	MR Egger	1.007(0.618-1.642)	0.978	1	0	2.13018	0.907345	0.0212958	0.018349	0.28989	0.827333	TRUE	0.0150425
116					Weighted median	1.270(1.071-1.507)	0.006	1	NA	NA	NA	NA	NA	NA	0.827333	TRUE	0.0150425
113					Inverse variance weighted	1.330(1.160-1.524)	<0.001	0.043	0	3.47717	0.837637	NA	NA	NA	0.827333	TRUE	0.0150425
115					Simple mode	1.440(1.120-1.851)	0.025	1	NA	NA	NA	NA	NA	NA	0.827333	TRUE	0.0150425
117					Weighted mode	1.226(1.004-1.497)	0.085	1	NA	NA	NA	NA	NA	NA	0.827333	TRUE	0.0150425
119			IL4R	43	MR Egger	0.949(0.881-1.023)	0.183	1	1	41.2141	0.461254	-0.00675847	0.00619097	0.281354	0.439667	TRUE	0.0356159
121					Weighted median	0.935(0.881-0.993)	0.028	1	NA	NA	NA	NA	NA	NA	0.439667	TRUE	0.0356159
118					Inverse variance weighted	0.916(0.882-0.951)	<0.001	0.005	1	42.412	0.453203	NA	NA	NA	0.439667	TRUE	0.0356159
120					Simple mode	0.945(0.841-1.061)	0.344	1	NA	NA	NA	NA	NA	NA	0.439667	TRUE	0.0356159
122					Weighted mode	0.930(0.876-0.987)	0.021	1	NA	NA	NA	NA	NA	NA	0.439667	TRUE	0.0356159
124			ITGAM	20	MR Egger	0.962(0.759-1.219)	0.752	1	0	16.2181	0.577329	-0.0150409	0.0114978	0.207281	0.582	TRUE	0.0306016
126					Weighted median	0.865(0.773-0.968)	0.011	1	NA	NA	NA	NA	NA	NA	0.582	TRUE	0.0306016
123					Inverse variance weighted	0.828(0.767-0.895)	<0.001	0.002	0	17.9294	0.52716	NA	NA	NA	0.582	TRUE	0.0306016
125					Simple mode	0.815(0.673-0.988)	0.051	1	NA	NA	NA	NA	NA	NA	0.582	TRUE	0.0306016
127					Weighted mode	0.860(0.762-0.971)	0.025	1	NA	NA	NA	NA	NA	NA	0.582	TRUE	0.0306016
129			ITIH3	57	MR Egger	0.874(0.800-0.954)	0.004	1	23	71.2725	0.0690832	0.00782827	0.00681887	0.255925	0.0596667	TRUE	0.0502298
131					Weighted median	0.882(0.832-0.935)	<0.001	0.022	NA	NA	NA	NA	NA	NA	0.0596667	TRUE	0.0502298
128					Inverse variance weighted	0.914(0.877-0.953)	<0.001	0.025	23	72.9804	0.0632966	NA	NA	NA	0.0596667	TRUE	0.0502298
130					Simple mode	0.846(0.747-0.958)	0.011	1	NA	NA	NA	NA	NA	NA	0.0596667	TRUE	0.0502298
132					Weighted mode	0.861(0.810-0.915)	<0.001	0.011	NA	NA	NA	NA	NA	NA	0.0596667	TRUE	0.0502298
134			KIR2DS4	79	MR Egger	0.976(0.950-1.003)	0.081	1	0	58.638	0.940862	-0.00580412	0.00325637	0.0786273	0.912333	TRUE	0.0295962
136					Weighted median	0.969(0.943-0.996)	0.024	1	NA	NA	NA	NA	NA	NA	0.912333	TRUE	0.0295962
133					Inverse variance weighted	0.958(0.942-0.974)	<0.001	<0.001	0	61.8149	0.910492	NA	NA	NA	0.912333	TRUE	0.0295962
135					Simple mode	0.960(0.921-1.000)	0.054	1	NA	NA	NA	NA	NA	NA	0.912333	TRUE	0.0295962
137					Weighted mode	0.963(0.941-0.984)	0.001	1	NA	NA	NA	NA	NA	NA	0.912333	TRUE	0.0295962
139			KIR3DL2	11	MR Egger	0.898(0.718-1.123)	0.37	1	34	13.7041	0.133245	-0.0210556	0.0106988	0.0805982	0.0473333	TRUE	0.703651
141					Weighted median	0.801(0.689-0.932)	0.004	1	NA	NA	NA	NA	NA	NA	0.0473333	TRUE	0.703651
138					Inverse variance weighted	0.743(0.648-0.852)	<0.001	0.022	49	19.6017	0.0332536	NA	NA	NA	0.0473333	TRUE	0.703651
140					Simple mode	0.881(0.622-1.248)	0.492	1	NA	NA	NA	NA	NA	NA	0.0473333	TRUE	0.703651
142					Weighted mode	0.894(0.717-1.115)	0.344	1	NA	NA	NA	NA	NA	NA	0.0473333	TRUE	0.703651
144			LCAT	13	MR Egger	1.125(0.858-1.474)	0.412	1	0	9.79372	0.549033	0.0127947	0.0168623	0.463938	0.628667	TRUE	0.0201168
146					Weighted median	1.219(1.062-1.399)	0.005	1	NA	NA	NA	NA	NA	NA	0.628667	TRUE	0.0201168
143					Inverse variance weighted	1.240(1.122-1.370)	<0.001	0.027	0	10.3695	0.583583	NA	NA	NA	0.628667	TRUE	0.0201168
145					Simple mode	1.207(0.979-1.489)	0.104	1	NA	NA	NA	NA	NA	NA	0.628667	TRUE	0.0201168
147					Weighted mode	1.171(0.984-1.392)	0.1	1	NA	NA	NA	NA	NA	NA	0.628667	TRUE	0.0201168
149			NAAA	111	MR Egger	0.968(0.936-1.001)	0.058	1	0	95.5607	0.817248	-0.00427223	0.00288222	0.141154	0.803667	TRUE	0.144066
151					Weighted median	0.970(0.939-1.002)	0.064	1	NA	NA	NA	NA	NA	NA	0.803667	TRUE	0.144066
148					Inverse variance weighted	0.949(0.930-0.969)	<0.001	0.001	0	97.7578	0.791818	NA	NA	NA	0.803667	TRUE	0.144066
150					Simple mode	0.945(0.893-1.000)	0.054	1	NA	NA	NA	NA	NA	NA	0.803667	TRUE	0.144066
152					Weighted mode	0.959(0.930-0.989)	0.008	1	NA	NA	NA	NA	NA	NA	0.803667	TRUE	0.144066
154			PROCR	42	MR Egger	1.084(1.038-1.132)	<0.001	0.767	12	45.6983	0.247333	-0.0037039	0.00463511	0.428954	0.283667	TRUE	0.0255212
156					Weighted median	1.070(1.028-1.113)	<0.001	0.862	NA	NA	NA	NA	NA	NA	0.283667	TRUE	0.0255212
153					Inverse variance weighted	1.070(1.040-1.101)	<0.001	0.004	12	46.4278	0.258573	NA	NA	NA	0.283667	TRUE	0.0255212
155					Simple mode	1.075(1.016-1.137)	0.017	1	NA	NA	NA	NA	NA	NA	0.283667	TRUE	0.0255212
157					Weighted mode	1.070(1.024-1.118)	0.005	1	NA	NA	NA	NA	NA	NA	0.283667	TRUE	0.0255212
159			PRSS53	137	MR Egger	1.037(1.013-1.062)	0.003	1	19	167.241	0.0311273	-0.00237891	0.00377299	0.529426	0.037	TRUE	0.0493653
161					Weighted median	1.036(1.015-1.058)	<0.001	0.803	NA	NA	NA	NA	NA	NA	0.037	TRUE	0.0493653
158					Inverse variance weighted	1.031(1.016-1.045)	<0.001	0.022	19	167.734	0.033494	NA	NA	NA	0.037	TRUE	0.0493653
160					Simple mode	1.055(1.019-1.093)	0.003	1	NA	NA	NA	NA	NA	NA	0.037	TRUE	0.0493653
162					Weighted mode	1.040(1.022-1.059)	<0.001	0.025	NA	NA	NA	NA	NA	NA	0.037	TRUE	0.0493653
164			SEMA4D	17	MR Egger	0.945(0.701-1.275)	0.718	1	0	9.16521	0.868722	-0.0143797	0.0120638	0.251791	0.846	TRUE	0.0301438
166					Weighted median	0.818(0.712-0.940)	0.005	1	NA	NA	NA	NA	NA	NA	0.846	TRUE	0.0301438
163					Inverse variance weighted	0.796(0.723-0.876)	<0.001	0.003	0	10.586	0.83429	NA	NA	NA	0.846	TRUE	0.0301438
165					Simple mode	0.860(0.689-1.074)	0.202	1	NA	NA	NA	NA	NA	NA	0.846	TRUE	0.0301438
167					Weighted mode	0.847(0.677-1.060)	0.167	1	NA	NA	NA	NA	NA	NA	0.846	TRUE	0.0301438
169			TNF	28	MR Egger	0.914(0.689-1.211)	0.536	1	0	25.5452	0.488311	-0.00973593	0.00963072	0.321368	0.497	TRUE	0.00855464
171					Weighted median	0.741(0.655-0.838)	<0.001	0.002	NA	NA	NA	NA	NA	NA	0.497	TRUE	0.00855464
168					Inverse variance weighted	0.795(0.732-0.864)	<0.001	<0.001	0	26.5671	0.487325	NA	NA	NA	0.497	TRUE	0.00855464
170					Simple mode	0.702(0.553-0.892)	0.007	1	NA	NA	NA	NA	NA	NA	0.497	TRUE	0.00855464
172					Weighted mode	0.713(0.550-0.924)	0.017	1	NA	NA	NA	NA	NA	NA	0.497	TRUE	0.00855464
174			UMOD	94	MR Egger	0.954(0.932-0.977)	<0.001	0.205	0	81.9008	0.765473	-0.000510279	0.00309311	0.869327	0.801333	TRUE	0.0182444
176					Weighted median	0.961(0.937-0.986)	0.003	1	NA	NA	NA	NA	NA	NA	0.801333	TRUE	0.0182444
173					Inverse variance weighted	0.953(0.937-0.970)	<0.001	<0.001	0	81.928	0.7873	NA	NA	NA	0.801333	TRUE	0.0182444
175					Simple mode	0.938(0.888-0.990)	0.023	1	NA	NA	NA	NA	NA	NA	0.801333	TRUE	0.0182444
177					Weighted mode	0.953(0.932-0.974)	<0.001	0.035	NA	NA	NA	NA	NA	NA	0.801333	TRUE	0.0182444
179			VEGFA	75	MR Egger	1.092(1.033-1.153)	0.003	1	21	92.517	0.0612525	-0.00127179	0.00391983	0.746525	0.0836667	TRUE	0.0207754
181					Weighted median	1.091(1.045-1.140)	<0.001	0.086	NA	NA	NA	NA	NA	NA	0.0836667	TRUE	0.0207754
178					Inverse variance weighted	1.084(1.048-1.121)	<0.001	0.004	20	92.6505	0.0702168	NA	NA	NA	0.0836667	TRUE	0.0207754
180					Simple mode	1.099(1.008-1.198)	0.035	1	NA	NA	NA	NA	NA	NA	0.0836667	TRUE	0.0207754
182					Weighted mode	1.093(1.042-1.146)	<0.001	0.446	NA	NA	NA	NA	NA	NA	0.0836667	TRUE	0.0207754

## Sheet: Table S5
Supplementary Table 5. MR Results After Heterogeneity and Horizontal Pleiotropy Tests: Causal Associations Between Druggable Gene Expression and Cataract
Outcome	Exposure	Nsnp	Methods	MR			Heterogeneity			Horizontal pleiotropy				Steiger
				OR(95%CI)	P-value	Holm	I2(%)	Cochran's Q	P-value	Egger intercept	SE	P-value	MR-PRESSO global test p	Correct causal direction
Cataract	ABCG2	25	MR Egger	1.005(0.888-1.139)	0.933	1	0	16.2383	0.844877	-0.0210795	0.0104218	0.0548891	0.664667	TRUE
			Weighted median	0.899(0.839-0.964)	0.003	1	-	-	-	-	-	-	0.664667	TRUE
			Inverse variance weighted	0.893(0.851-0.938)	<0.001	0.007	0	20.3294	0.6779	-	-	-	0.664667	TRUE
			Simple mode	0.855(0.752-0.972)	0.025	1	-	-	-	-	-	-	0.664667	TRUE
			Weighted mode	0.922(0.843-1.007)	0.085	1	-	-	-	-	-	-	0.664667	TRUE
	ABHD12	30	MR Egger	1.098(0.977-1.233)	0.127	1	0	23.8395	0.68998	0.00327899	0.00786067	0.679758	0.764333	TRUE
			Weighted median	1.130(1.054-1.211)	<0.001	0.648	-	-	-	-	-	-	0.764333	TRUE
			Inverse variance weighted	1.123(1.069-1.179)	<0.001	0.004	0	24.0135	0.728267	-	-	-	0.764333	TRUE
			Simple mode	1.033(0.914-1.168)	0.606	1	-	-	-	-	-	-	0.764333	TRUE
			Weighted mode	1.128(1.038-1.226)	0.008	1	-	-	-	-	-	-	0.764333	TRUE
	ADORA2B	48	MR Egger	0.920(0.847-1.000)	0.057	1	18	55.9072	0.150272	0.00227076	0.00955258	0.81316	0.202333	TRUE
			Weighted median	0.904(0.865-0.946)	<0.001	0.01	-	-	-	-	-	-	0.202333	TRUE
			Inverse variance weighted	0.929(0.898-0.961)	<0.001	0.02	16	55.9759	0.173491	-	-	-	0.202333	TRUE
			Simple mode	0.898(0.842-0.957)	0.002	1	-	-	-	-	-	-	0.202333	TRUE
			Weighted mode	0.904(0.860-0.950)	<0.001	0.26	-	-	-	-	-	-	0.202333	TRUE
	ANPEP	94	MR Egger	1.045(1.019-1.072)	<0.001	0.967	0	91.2042	0.50384	-0.00367121	0.00363872	0.315655	0.528667	TRUE
			Weighted median	1.037(1.013-1.061)	0.002	1	-	-	-	-	-	-	0.528667	TRUE
			Inverse variance weighted	1.035(1.018-1.052)	<0.001	0.031	0	92.2222	0.503292	-	-	-	0.528667	TRUE
			Simple mode	1.036(0.997-1.076)	0.072	1	-	-	-	-	-	-	0.528667	TRUE
			Weighted mode	1.042(1.020-1.065)	<0.001	0.286	-	-	-	-	-	-	0.528667	TRUE
	AOAH	142	MR Egger	0.966(0.942-0.991)	0.01	1	0	136.437	0.569379	-0.00320138	0.00300646	0.288785	0.598667	TRUE
			Weighted median	0.960(0.939-0.981)	<0.001	0.3	-	-	-	-	-	-	0.598667	TRUE
			Inverse variance weighted	0.956(0.942-0.969)	<0.001	<0.001	0	137.571	0.565944	-	-	-	0.598667	TRUE
			Simple mode	0.971(0.935-1.009)	0.138	1	-	-	-	-	-	-	0.598667	TRUE
			Weighted mode	0.961(0.939-0.983)	<0.001	0.767	-	-	-	-	-	-	0.598667	TRUE
	BLM	62	MR Egger	0.947(0.910-0.986)	0.011	1	0	50.084	0.8156	-2.46887e-05	0.00447864	0.99562	0.850333	TRUE
			Weighted median	0.961(0.930-0.992)	0.016	1	-	-	-	-	-	-	0.850333	TRUE
			Inverse variance weighted	0.947(0.926-0.969)	<0.001	0.003	0	50.084	0.839627	-	-	-	0.850333	TRUE
			Simple mode	0.950(0.897-1.005)	0.077	1	-	-	-	-	-	-	0.850333	TRUE
			Weighted mode	0.954(0.923-0.986)	0.006	1	-	-	-	-	-	-	0.850333	TRUE
	C3	9	MR Egger	0.924(0.608-1.405)	0.724	1	0	4.41458	0.730977	0.0332695	0.0184908	0.115011	0.554	TRUE
			Weighted median	1.344(1.158-1.559)	<0.001	0.104	-	-	-	-	-	-	0.554	TRUE
			Inverse variance weighted	1.339(1.200-1.495)	<0.001	<0.001	0	7.65188	0.468192	-	-	-	0.554	TRUE
			Simple mode	1.352(1.059-1.726)	0.042	1	-	-	-	-	-	-	0.554	TRUE
			Weighted mode	1.341(1.076-1.672)	0.031	1	-	-	-	-	-	-	0.554	TRUE
	CD52	33	MR Egger	1.105(0.994-1.230)	0.075	1	11	34.8424	0.29009	0.00203579	0.00792475	0.79896	0.374	TRUE
			Weighted median	1.103(1.038-1.172)	0.002	1	-	-	-	-	-	-	0.374	TRUE
			Inverse variance weighted	1.120(1.074-1.168)	<0.001	<0.001	8	34.9166	0.331095	-	-	-	0.374	TRUE
			Simple mode	1.074(0.961-1.200)	0.217	1	-	-	-	-	-	-	0.374	TRUE
			Weighted mode	1.102(1.022-1.189)	0.017	1	-	-	-	-	-	-	0.374	TRUE
	CD55	119	MR Egger	0.962(0.933-0.993)	0.018	1	5	122.799	0.338553	-0.00304543	0.00307235	0.323614	0.361667	TRUE
			Weighted median	0.950(0.919-0.982)	0.002	1	-	-	-	-	-	-	0.361667	TRUE
			Inverse variance weighted	0.950(0.932-0.969)	<0.001	<0.001	5	123.83	0.338461	-	-	-	0.361667	TRUE
			Simple mode	0.980(0.923-1.042)	0.525	1	-	-	-	-	-	-	0.361667	TRUE
			Weighted mode	0.956(0.929-0.984)	0.002	1	-	-	-	-	-	-	0.361667	TRUE
	CLK4	60	MR Egger	1.029(0.978-1.083)	0.279	1	0	50.8718	0.735153	0.00571627	0.00503407	0.260829	0.742667	TRUE
			Weighted median	1.049(1.012-1.087)	0.009	1	-	-	-	-	-	-	0.742667	TRUE
			Inverse variance weighted	1.056(1.031-1.082)	<0.001	0.011	0	52.1612	0.723626	-	-	-	0.742667	TRUE
			Simple mode	1.031(0.964-1.102)	0.378	1	-	-	-	-	-	-	0.742667	TRUE
			Weighted mode	1.051(1.008-1.097)	0.025	1	-	-	-	-	-	-	0.742667	TRUE
	DKK3	75	MR Egger	1.069(1.029-1.111)	0.001	1	0	69.8552	0.582656	-0.00130072	0.00394044	0.742274	0.614	TRUE
			Weighted median	1.059(1.029-1.091)	<0.001	0.115	-	-	-	-	-	-	0.614	TRUE
			Inverse variance weighted	1.063(1.042-1.085)	<0.001	<0.001	0	69.9641	0.61137	-	-	-	0.614	TRUE
			Simple mode	1.066(1.012-1.123)	0.018	1	-	-	-	-	-	-	0.614	TRUE
			Weighted mode	1.054(1.016-1.093)	0.007	1	-	-	-	-	-	-	0.614	TRUE
	EGLN3	27	MR Egger	0.862(0.734-1.012)	0.082	1	12	28.2669	0.295713	0.0021833	0.00845669	0.798386	0.388333	TRUE
			Weighted median	0.849(0.778-0.926)	<0.001	0.242	-	-	-	-	-	-	0.388333	TRUE
			Inverse variance weighted	0.879(0.826-0.935)	<0.001	0.049	8	28.3423	0.341824	-	-	-	0.388333	TRUE
			Simple mode	0.830(0.725-0.950)	0.012	1	-	-	-	-	-	-	0.388333	TRUE
			Weighted mode	0.845(0.761-0.938)	0.004	1	-	-	-	-	-	-	0.388333	TRUE
	EIF2AK1	40	MR Egger	1.130(1.003-1.273)	0.051	1	0	19.5532	0.994262	-0.00316866	0.00785841	0.689047	0.995	TRUE
			Weighted median	1.121(1.056-1.191)	<0.001	0.196	-	-	-	-	-	-	0.995	TRUE
			Inverse variance weighted	1.105(1.059-1.153)	<0.001	0.005	0	19.7158	0.995682	-	-	-	0.995	TRUE
			Simple mode	1.089(0.978-1.212)	0.128	1	-	-	-	-	-	-	0.995	TRUE
			Weighted mode	1.106(1.021-1.199)	0.019	1	-	-	-	-	-	-	0.995	TRUE
	EPHA4	60	MR Egger	0.955(0.908-1.005)	0.081	1	8	63.132	0.29992	-0.00467932	0.00507759	0.360574	0.315333	TRUE
			Weighted median	0.948(0.910-0.986)	0.008	1	-	-	-	-	-	-	0.315333	TRUE
			Inverse variance weighted	0.936(0.912-0.961)	<0.001	<0.001	8	64.0564	0.303693	-	-	-	0.315333	TRUE
			Simple mode	0.920(0.858-0.988)	0.025	1	-	-	-	-	-	-	0.315333	TRUE
			Weighted mode	0.926(0.889-0.964)	<0.001	0.423	-	-	-	-	-	-	0.315333	TRUE
	GSTM1	89	MR Egger	0.954(0.931-0.978)	<0.001	0.416	0	86.3057	0.500868	0.00182803	0.00421018	0.665224	0.548667	TRUE
			Weighted median	0.944(0.924-0.964)	<0.001	<0.001	-	-	-	-	-	-	0.548667	TRUE
			Inverse variance weighted	0.958(0.944-0.973)	<0.001	<0.001	0	86.4942	0.525438	-	-	-	0.548667	TRUE
			Simple mode	0.941(0.908-0.976)	0.002	1	-	-	-	-	-	-	0.548667	TRUE
			Weighted mode	0.943(0.922-0.964)	<0.001	0.002	-	-	-	-	-	-	0.548667	TRUE
	KCNH2	21	MR Egger	0.860(0.684-1.081)	0.212	1	27	25.8816	0.133522	-0.0125751	0.0123645	0.321917	0.183	TRUE
			Weighted median	0.741(0.674-0.815)	<0.001	<0.001	-	-	-	-	-	-	0.183	TRUE
			Inverse variance weighted	0.769(0.712-0.831)	<0.001	<0.001	27	27.2906	0.127285	-	-	-	0.183	TRUE
			Simple mode	0.734(0.635-0.849)	<0.001	0.519	-	-	-	-	-	-	0.183	TRUE
			Weighted mode	0.739(0.664-0.822)	<0.001	0.021	-	-	-	-	-	-	0.183	TRUE
	KIR2DS4	41	MR Egger	0.981(0.957-1.005)	0.131	1	0	37.9852	0.516023	-0.00681378	0.00523334	0.200556	0.487	TRUE
			Weighted median	0.961(0.941-0.982)	<0.001	0.259	-	-	-	-	-	-	0.487	TRUE
			Inverse variance weighted	0.967(0.954-0.981)	<0.001	0.003	0	39.6804	0.484507	-	-	-	0.487	TRUE
			Simple mode	0.989(0.950-1.029)	0.582	1	-	-	-	-	-	-	0.487	TRUE
			Weighted mode	0.962(0.945-0.980)	<0.001	0.159	-	-	-	-	-	-	0.487	TRUE
	LGMN	19	MR Egger	0.843(0.716-0.992)	0.055	1	0	4.7208	0.998456	0.00254322	0.00929763	0.787738	1	TRUE
			Weighted median	0.868(0.787-0.958)	0.005	1	-	-	-	-	-	-	1	TRUE
			Inverse variance weighted	0.860(0.803-0.922)	<0.001	0.021	0	4.79562	0.999143	-	-	-	1	TRUE
			Simple mode	0.888(0.755-1.045)	0.169	1	-	-	-	-	-	-	1	TRUE
			Weighted mode	0.869(0.774-0.975)	0.028	1	-	-	-	-	-	-	1	TRUE
	LTA4H	123	MR Egger	0.986(0.958-1.014)	0.325	1	0	106.068	0.831262	-0.00519815	0.00273526	0.0597572	0.778333	TRUE
			Weighted median	0.960(0.935-0.986)	0.003	1	-	-	-	-	-	-	0.778333	TRUE
			Inverse variance weighted	0.964(0.947-0.981)	<0.001	0.044	0	109.679	0.780515	-	-	-	0.778333	TRUE
			Simple mode	0.949(0.902-0.999)	0.049	1	-	-	-	-	-	-	0.778333	TRUE
			Weighted mode	0.969(0.945-0.994)	0.016	1	-	-	-	-	-	-	0.778333	TRUE
	LY96	52	MR Egger	0.965(0.912-1.021)	0.216	1	0	36.5755	0.92183	-0.00732759	0.00411645	0.0811406	0.882	TRUE
			Weighted median	0.925(0.879-0.974)	0.003	1	-	-	-	-	-	-	0.882	TRUE
			Inverse variance weighted	0.926(0.895-0.958)	<0.001	0.01	0	39.7441	0.873195	-	-	-	0.882	TRUE
			Simple mode	0.945(0.868-1.029)	0.201	1	-	-	-	-	-	-	0.882	TRUE
			Weighted mode	0.945(0.893-1.001)	0.06	1	-	-	-	-	-	-	0.882	TRUE
	MARK2	6	MR Egger	1.414(0.954-2.097)	0.16	1	0	3.35314	0.500557	0.00824322	0.0181015	0.672453	0.614	TRUE
			Weighted median	1.541(1.212-1.959)	<0.001	0.435	-	-	-	-	-	-	0.614	TRUE
			Inverse variance weighted	1.534(1.280-1.839)	<0.001	0.004	0	3.56052	0.614251	-	-	-	0.614	TRUE
			Simple mode	1.638(1.127-2.382)	0.049	1	-	-	-	-	-	-	0.614	TRUE
			Weighted mode	1.615(1.141-2.285)	0.043	1	-	-	-	-	-	-	0.614	TRUE
	NFKBIA	50	MR Egger	0.910(0.858-0.964)	0.003	1	0	45.427	0.578882	0.00326519	0.00485427	0.504401	0.622	TRUE
			Weighted median	0.928(0.891-0.965)	<0.001	0.239	-	-	-	-	-	-	0.622	TRUE
			Inverse variance weighted	0.926(0.901-0.951)	<0.001	<0.001	0	45.8794	0.600409	-	-	-	0.622	TRUE
			Simple mode	0.954(0.888-1.024)	0.196	1	-	-	-	-	-	-	0.622	TRUE
			Weighted mode	0.920(0.877-0.966)	0.001	1	-	-	-	-	-	-	0.622	TRUE
	NOS3	11	MR Egger	1.203(1.009-1.433)	0.069	1	0	6.92496	0.644932	-0.00103512	0.0113295	0.929204	0.702667	TRUE
			Weighted median	1.196(1.071-1.336)	0.001	1	-	-	-	-	-	-	0.702667	TRUE
			Inverse variance weighted	1.194(1.099-1.297)	<0.001	0.029	0	6.9333	0.731726	-	-	-	0.702667	TRUE
			Simple mode	1.321(1.085-1.608)	0.02	1	-	-	-	-	-	-	0.702667	TRUE
			Weighted mode	1.086(0.931-1.266)	0.32	1	-	-	-	-	-	-	0.702667	TRUE
	PASK	32	MR Egger	0.947(0.916-0.979)	0.003	1	0	14.6595	0.991527	0.00474309	0.0058033	0.420196	0.994333	TRUE
			Weighted median	0.958(0.933-0.983)	0.001	1	-	-	-	-	-	-	0.994333	TRUE
			Inverse variance weighted	0.958(0.940-0.976)	<0.001	0.007	0	15.3275	0.991651	-	-	-	0.994333	TRUE
			Simple mode	0.977(0.940-1.015)	0.246	1	-	-	-	-	-	-	0.994333	TRUE
			Weighted mode	0.957(0.933-0.982)	0.002	1	-	-	-	-	-	-	0.994333	TRUE
	PDGFB	31	MR Egger	0.903(0.820-0.994)	0.047	1	13	33.2136	0.269209	0.000698745	0.00812725	0.932077	0.357	TRUE
			Weighted median	0.900(0.849-0.954)	<0.001	0.391	-	-	-	-	-	-	0.357	TRUE
			Inverse variance weighted	0.906(0.869-0.945)	<0.001	0.005	10	33.222	0.312988	-	-	-	0.357	TRUE
			Simple mode	0.917(0.824-1.020)	0.12	1	-	-	-	-	-	-	0.357	TRUE
			Weighted mode	0.915(0.861-0.972)	0.007	1	-	-	-	-	-	-	0.357	TRUE
	PON2	58	MR Egger	0.936(0.889-0.986)	0.015	1	0	47.1015	0.795624	4.70677e-05	0.0043447	0.991395	0.837333	TRUE
			Weighted median	0.956(0.913-1.000)	0.052	1	-	-	-	-	-	-	0.837333	TRUE
			Inverse variance weighted	0.936(0.908-0.965)	<0.001	0.028	0	47.1016	0.822122	-	-	-	0.837333	TRUE
			Simple mode	0.920(0.848-0.998)	0.049	1	-	-	-	-	-	-	0.837333	TRUE
			Weighted mode	0.957(0.910-1.007)	0.095	1	-	-	-	-	-	-	0.837333	TRUE
	PRKAB1	70	MR Egger	1.064(1.023-1.106)	0.003	1	0	66.0405	0.544717	-0.000989734	0.00358275	0.783194	0.566	TRUE
			Weighted median	1.077(1.033-1.123)	<0.001	0.512	-	-	-	-	-	-	0.566	TRUE
			Inverse variance weighted	1.059(1.033-1.087)	<0.001	0.009	0	66.1168	0.57611	-	-	-	0.566	TRUE
			Simple mode	1.041(0.968-1.119)	0.282	1	-	-	-	-	-	-	0.566	TRUE
			Weighted mode	1.076(1.030-1.123)	0.001	1	-	-	-	-	-	-	0.566	TRUE
	PSEN1	62	MR Egger	0.894(0.842-0.949)	<0.001	0.553	12	68.4329	0.212821	0.00275954	0.00463905	0.55418	0.254667	TRUE
			Weighted median	0.894(0.858-0.932)	<0.001	<0.001	-	-	-	-	-	-	0.254667	TRUE
			Inverse variance weighted	0.908(0.882-0.936)	<0.001	<0.001	11	68.8365	0.229354	-	-	-	0.254667	TRUE
			Simple mode	0.890(0.829-0.956)	0.002	1	-	-	-	-	-	-	0.254667	TRUE
			Weighted mode	0.890(0.851-0.931)	<0.001	0.004	-	-	-	-	-	-	0.254667	TRUE
	PTPRS	9	MR Egger	1.074(0.795-1.452)	0.656	1	3	7.2101	0.407337	0.0242618	0.0125635	0.094764	0.307	TRUE
			Weighted median	1.298(1.086-1.550)	0.004	1	-	-	-	-	-	-	0.307	TRUE
			Inverse variance weighted	1.405(1.211-1.630)	<0.001	0.008	28	11.0513	0.198809	-	-	-	0.307	TRUE
			Simple mode	1.314(1.021-1.692)	0.067	1	-	-	-	-	-	-	0.307	TRUE
			Weighted mode	1.305(1.060-1.607)	0.037	1	-	-	-	-	-	-	0.307	TRUE
	SAE1	16	MR Egger	0.900(0.770-1.051)	0.205	1	13	16.0591	0.30978	-0.00940916	0.0104686	0.383956	0.314667	TRUE
			Weighted median	0.821(0.747-0.902)	<0.001	0.044	-	-	-	-	-	-	0.314667	TRUE
			Inverse variance weighted	0.844(0.789-0.901)	<0.001	<0.001	12	16.9857	0.319718	-	-	-	0.314667	TRUE
			Simple mode	0.817(0.697-0.957)	0.024	1	-	-	-	-	-	-	0.314667	TRUE
			Weighted mode	0.807(0.698-0.933)	0.011	1	-	-	-	-	-	-	0.314667	TRUE
	SLC2A5	33	MR Egger	1.107(1.008-1.216)	0.042	1	0	18.4156	0.96397	0.00241777	0.00613229	0.696082	0.979	TRUE
			Weighted median	1.133(1.062-1.209)	<0.001	0.163	-	-	-	-	-	-	0.979	TRUE
			Inverse variance weighted	1.125(1.075-1.178)	<0.001	<0.001	0	18.571	0.971869	-	-	-	0.979	TRUE
			Simple mode	1.168(1.049-1.301)	0.008	1	-	-	-	-	-	-	0.979	TRUE
			Weighted mode	1.146(1.064-1.234)	0.001	1	-	-	-	-	-	-	0.979	TRUE
	ST6GAL1	50	MR Egger	0.867(0.778-0.966)	0.013	1	15	56.362	0.190635	0.00165065	0.00686962	0.811135	0.221667	TRUE
			Weighted median	0.882(0.832-0.935)	<0.001	0.027	-	-	-	-	-	-	0.221667	TRUE
			Inverse variance weighted	0.878(0.843-0.915)	<0.001	<0.001	13	56.4298	0.217041	-	-	-	0.221667	TRUE
			Simple mode	0.865(0.767-0.976)	0.023	1	-	-	-	-	-	-	0.221667	TRUE
			Weighted mode	0.900(0.829-0.977)	0.015	1	-	-	-	-	-	-	0.221667	TRUE
	TLR2	5	MR Egger	1.273(0.896-1.808)	0.271	1	0	0.417989	0.936502	0.00577489	0.0180674	0.770214	0.982667	TRUE
			Weighted median	1.331(1.149-1.542)	<0.001	0.147	-	-	-	-	-	-	0.982667	TRUE
			Inverse variance weighted	1.343(1.193-1.512)	<0.001	0.001	0	0.520152	0.97151	-	-	-	0.982667	TRUE
			Simple mode	1.315(1.079-1.602)	0.054	1	-	-	-	-	-	-	0.982667	TRUE
			Weighted mode	1.328(1.112-1.587)	0.035	1	-	-	-	-	-	-	0.982667	TRUE
	TNFRSF10A	25	MR Egger	1.147(1.038-1.267)	0.013	1	0	12.1881	0.967465	0.000219286	0.00744825	0.976767	0.987	TRUE
			Weighted median	1.159(1.088-1.234)	<0.001	0.005	-	-	-	-	-	-	0.987	TRUE
			Inverse variance weighted	1.149(1.097-1.203)	<0.001	<0.001	0	12.189	0.977694	-	-	-	0.987	TRUE
			Simple mode	1.198(1.084-1.325)	0.002	1	-	-	-	-	-	-	0.987	TRUE
			Weighted mode	1.168(1.090-1.252)	<0.001	0.217	-	-	-	-	-	-	0.987	TRUE
	TRPV4	16	MR Egger	0.793(0.663-0.949)	0.024	1	0	12.0392	0.603153	0.00194536	0.00929649	0.837261	0.731	TRUE
			Weighted median	0.830(0.742-0.929)	0.001	1	-	-	-	-	-	-	0.731	TRUE
			Inverse variance weighted	0.807(0.743-0.876)	<0.001	<0.001	0	12.083	0.672735	-	-	-	0.731	TRUE
			Simple mode	0.830(0.701-0.983)	0.047	1	-	-	-	-	-	-	0.731	TRUE
			Weighted mode	0.828(0.728-0.943)	0.012	1	-	-	-	-	-	-	0.731	TRUE

## Sheet: Table S6
Supplementary Table 6. MR Results After Heterogeneity and Horizontal Pleiotropy Tests: Causal Associations Between Druggable Gene Protein Expression and Cataract
Outcome	Cohort studies	Exposure	Nsnp	Methods	MR			Heterogeneity			Horizontal pleiotropy				Steiger
					OR(95%CI)	P-value	Holm	I2(%)	Cochran's Q	P-value	Egger intercept	SE	P-value	MR-PRESSO global test p	Correct causal direction
Cataract	decode	BTN3A1	1	Wald ratio	0.393(0.244-0.633)	<0.001	0.011	-	-	-	-	-	-	-	TRUE
		C3	1	Wald ratio	0.476(0.317-0.716)	<0.001	0.032	-	-	-	-	-	-	-	TRUE
		ELANE	85	MR Egger	1.119(1.034-1.210)	0.006	1	18	100.862	0.0887142	-0.00426938	0.00466176	0.36241	0.0853333	TRUE
				Weighted median	1.088(1.031-1.147)	0.002	1	-	-	-	-	-	-	0.0853333	TRUE
				Inverse variance weighted	1.083(1.043-1.125)	<0.001	0.03	18	101.882	0.0896496	-	-	-	0.0853333	TRUE
				Simple mode	1.099(0.980-1.232)	0.11	1	-	-	-	-	-	-	0.0853333	TRUE
				Weighted mode	1.109(1.017-1.209)	0.022	1	-	-	-	-	-	-	0.0853333	TRUE
		GSTM1	206	MR Egger	0.971(0.950-0.993)	0.01	1	2	208.34	0.402718	-0.00367408	0.0021414	0.0877286	0.362	TRUE
				Weighted median	0.952(0.927-0.977)	<0.001	0.247	-	-	-	-	-	-	0.362	TRUE
				Inverse variance weighted	0.957(0.943-0.972)	<0.001	<0.001	3	211.347	0.365761	-	-	-	0.362	TRUE
				Simple mode	0.967(0.917-1.020)	0.22	1	-	-	-	-	-	-	0.362	TRUE
				Weighted mode	0.946(0.921-0.971)	<0.001	0.052	-	-	-	-	-	-	0.362	TRUE
		GSTM3	192	MR Egger	0.970(0.946-0.994)	0.017	1	10	210.484	0.147046	-0.00115591	0.00249824	0.644117	0.16	TRUE
				Weighted median	0.952(0.929-0.974)	<0.001	0.032	-	-	-	-	-	-	0.16	TRUE
				Inverse variance weighted	0.965(0.950-0.980)	<0.001	0.009	9	210.722	0.156223	-	-	-	0.16	TRUE
				Simple mode	0.958(0.915-1.003)	0.069	1	-	-	-	-	-	-	0.16	TRUE
				Weighted mode	0.952(0.928-0.978)	<0.001	0.331	-	-	-	-	-	-	0.16	TRUE
		MMP1	157	MR Egger	1.019(0.987-1.052)	0.241	1	0	151.883	0.555777	0.00378645	0.00282087	0.181462	0.545333	TRUE
				Weighted median	1.017(0.988-1.047)	0.261	1	-	-	-	-	-	-	0.545333	TRUE
				Inverse variance weighted	1.038(1.019-1.056)	<0.001	0.045	0	153.685	0.537407	-	-	-	0.545333	TRUE
				Simple mode	1.040(0.975-1.110)	0.234	1	-	-	-	-	-	-	0.545333	TRUE
				Weighted mode	1.018(0.988-1.049)	0.246	1	-	-	-	-	-	-	0.545333	TRUE
		SEMA4D	120	MR Egger	1.021(0.996-1.046)	0.1	1	0	102.928	0.837053	0.00368194	0.00258411	0.156844	0.814333	TRUE
				Weighted median	1.028(1.003-1.053)	0.026	1	-	-	-	-	-	-	0.814333	TRUE
				Inverse variance weighted	1.034(1.018-1.051)	<0.001	0.037	0	104.958	0.817275	-	-	-	0.814333	TRUE
				Simple mode	1.031(0.992-1.071)	0.124	1	-	-	-	-	-	-	0.814333	TRUE
				Weighted mode	1.022(0.997-1.047)	0.084	1	-	-	-	-	-	-	0.814333	TRUE
		TEC	16	MR Egger	0.740(0.529-1.036)	0.101	1	0	7.02207	0.933858	0.00680788	0.0129171	0.606416	0.957333	TRUE
				Weighted median	0.796(0.698-0.908)	<0.001	0.67	-	-	-	-	-	-	0.957333	TRUE
				Inverse variance weighted	0.807(0.734-0.888)	<0.001	0.012	0	7.29985	0.948789	-	-	-	0.957333	TRUE
				Simple mode	0.730(0.597-0.891)	0.007	1	-	-	-	-	-	-	0.957333	TRUE
				Weighted mode	0.769(0.660-0.895)	0.004	1	-	-	-	-	-	-	0.957333	TRUE
	UKB-ppp	C1QA	61	MR Egger	1.045(0.998-1.094)	0.068	1	0	55.7149	0.597357	0.00378096	0.00433902	0.387075	0.626	TRUE
				Weighted median	1.064(1.025-1.104)	0.001	0.99	-	-	-	-	-	-	0.626	TRUE
				Inverse variance weighted	1.063(1.035-1.091)	<0.001	0.006	0	56.4742	0.605336	-	-	-	0.626	TRUE
				Simple mode	1.084(1.016-1.157)	0.018	1	-	-	-	-	-	-	0.626	TRUE
				Weighted mode	1.064(1.026-1.104)	0.002	1	-	-	-	-	-	-	0.626	TRUE
		C3	5	MR Egger	0.786(0.544-1.136)	0.29	1	0	2.91758	0.404507	-0.0169644	0.0179475	0.414277	0.549333	TRUE
				Weighted median	0.681(0.570-0.815)	<0.001	0.025	-	-	-	-	-	-	0.549333	TRUE
				Inverse variance weighted	0.667(0.580-0.766)	<0.001	<0.001	0	3.81103	0.432183	-	-	-	0.549333	TRUE
				Simple mode	0.670(0.515-0.873)	0.041	1	-	-	-	-	-	-	0.549333	TRUE
				Weighted mode	0.689(0.566-0.840)	0.021	1	-	-	-	-	-	-	0.549333	TRUE
		CSF2	32	MR Egger	0.850(0.763-0.946)	0.006	1	0	28.4687	0.545614	0.00778155	0.00725549	0.292045	0.590333	TRUE
				Weighted median	0.899(0.836-0.966)	0.004	1	-	-	-	-	-	-	0.590333	TRUE
				Inverse variance weighted	0.895(0.851-0.942)	<0.001	0.019	0	29.619	0.537031	-	-	-	0.590333	TRUE
				Simple mode	0.923(0.818-1.042)	0.204	1	-	-	-	-	-	-	0.590333	TRUE
				Weighted mode	0.904(0.827-0.989)	0.034	1	-	-	-	-	-	-	0.590333	TRUE
		CX3CL1	37	MR Egger	1.077(0.914-1.271)	0.381	1	0	25.176	0.889656	0.00350868	0.0126886	0.783774	0.920333	TRUE
				Weighted median	1.131(1.062-1.205)	<0.001	0.138	-	-	-	-	-	-	0.920333	TRUE
				Inverse variance weighted	1.102(1.054-1.152)	<0.001	0.021	0	25.2524	0.909831	-	-	-	0.920333	TRUE
				Simple mode	1.157(1.045-1.281)	0.008	1	-	-	-	-	-	-	0.920333	TRUE
				Weighted mode	1.141(1.058-1.231)	0.002	1	-	-	-	-	-	-	0.920333	TRUE
		DKK3	51	MR Egger	1.098(1.026-1.175)	0.009	1	19	60.2307	0.130502	-0.00132196	0.00449608	0.76998	0.161667	TRUE
				Weighted median	1.064(1.009-1.122)	0.022	1	-	-	-	-	-	-	0.161667	TRUE
				Inverse variance weighted	1.089(1.049-1.131)	<0.001	0.01	17	60.3369	0.150186	-	-	-	0.161667	TRUE
				Simple mode	1.170(1.051-1.302)	0.006	1	-	-	-	-	-	-	0.161667	TRUE
				Weighted mode	1.073(1.020-1.129)	0.009	1	-	-	-	-	-	-	0.161667	TRUE
		F3	42	MR Egger	1.095(0.978-1.225)	0.123	1	0	26.4299	0.951198	0.00423702	0.00624343	0.501276	0.962333	TRUE
				Weighted median	1.130(1.052-1.214)	<0.001	0.815	-	-	-	-	-	-	0.962333	TRUE
				Inverse variance weighted	1.133(1.077-1.193)	<0.001	0.002	0	26.8905	0.956217	-	-	-	0.962333	TRUE
				Simple mode	1.167(1.028-1.325)	0.022	1	-	-	-	-	-	-	0.962333	TRUE
				Weighted mode	1.133(1.045-1.228)	0.004	1	-	-	-	-	-	-	0.962333	TRUE
		GHR	120	MR Egger	1.034(1.004-1.066)	0.03	1	0	96.7295	0.924172	0.00108975	0.00363664	0.764965	0.932333	TRUE
				Weighted median	1.042(1.012-1.072)	0.005	1	-	-	-	-	-	-	0.932333	TRUE
				Inverse variance weighted	1.038(1.020-1.057)	<0.001	0.038	0	96.8193	0.932456	-	-	-	0.932333	TRUE
				Simple mode	1.042(0.988-1.098)	0.13	1	-	-	-	-	-	-	0.932333	TRUE
				Weighted mode	1.039(1.015-1.064)	0.002	1	-	-	-	-	-	-	0.932333	TRUE
		GLO1	70	MR Egger	1.045(0.985-1.110)	0.151	1	2	69.2646	0.434516	0.00526203	0.00439709	0.235576	0.432333	TRUE
				Weighted median	1.056(1.009-1.105)	0.019	1	-	-	-	-	-	-	0.432333	TRUE
				Inverse variance weighted	1.079(1.047-1.112)	<0.001	<0.001	2	70.7233	0.419893	-	-	-	0.432333	TRUE
				Simple mode	1.101(1.011-1.198)	0.03	1	-	-	-	-	-	-	0.432333	TRUE
				Weighted mode	1.060(1.016-1.105)	0.009	1	-	-	-	-	-	-	0.432333	TRUE
		HSPA1A	17	MR Egger	0.761(0.586-0.989)	0.059	1	17	18.1202	0.256399	-0.018092	0.0107547	0.113216	0.249	TRUE
				Weighted median	0.630(0.530-0.749)	<0.001	<0.001	-	-	-	-	-	-	0.249	TRUE
				Inverse variance weighted	0.624(0.548-0.709)	<0.001	<0.001	26	21.5388	0.158717	-	-	-	0.249	TRUE
				Simple mode	0.528(0.376-0.741)	0.002	1	-	-	-	-	-	-	0.249	TRUE
				Weighted mode	0.600(0.453-0.796)	0.003	1	-	-	-	-	-	-	0.249	TRUE
		HSPG2	25	MR Egger	0.828(0.683-1.004)	0.067	1	24	30.43	0.137452	0.000277264	0.0129018	0.98304	0.202333	TRUE
				Weighted median	0.845(0.748-0.955)	0.007	1	-	-	-	-	-	-	0.202333	TRUE
				Inverse variance weighted	0.829(0.760-0.906)	<0.001	0.03	21	30.4306	0.170888	-	-	-	0.202333	TRUE
				Simple mode	0.775(0.628-0.956)	0.025	1	-	-	-	-	-	-	0.202333	TRUE
				Weighted mode	0.868(0.732-1.030)	0.117	1	-	-	-	-	-	-	0.202333	TRUE
		IGFBP3	112	MR Egger	0.917(0.874-0.962)	<0.001	0.548	18	133.946	0.0600387	0.00494882	0.00381052	0.196754	0.055	TRUE
				Weighted median	0.936(0.902-0.972)	<0.001	0.498	-	-	-	-	-	-	0.055	TRUE
				Inverse variance weighted	0.941(0.917-0.967)	<0.001	0.008	18	136	0.0536726	-	-	-	0.055	TRUE
				Simple mode	0.915(0.852-0.983)	0.016	1	-	-	-	-	-	-	0.055	TRUE
				Weighted mode	0.929(0.900-0.959)	<0.001	0.013	-	-	-	-	-	-	0.055	TRUE
		IL22	8	MR Egger	1.007(0.618-1.642)	0.978	1	0	2.13018	0.907345	0.0212958	0.018349	0.28989	0.827333	TRUE
				Weighted median	1.270(1.071-1.507)	0.006	1	-	-	-	-	-	-	0.827333	TRUE
				Inverse variance weighted	1.330(1.160-1.524)	<0.001	0.043	0	3.47717	0.837637	-	-	-	0.827333	TRUE
				Simple mode	1.440(1.120-1.851)	0.025	1	-	-	-	-	-	-	0.827333	TRUE
				Weighted mode	1.226(1.004-1.497)	0.085	1	-	-	-	-	-	-	0.827333	TRUE
		IL4R	43	MR Egger	0.949(0.881-1.023)	0.183	1	1	41.2141	0.461254	-0.00675847	0.00619097	0.281354	0.439667	TRUE
				Weighted median	0.935(0.881-0.993)	0.028	1	-	-	-	-	-	-	0.439667	TRUE
				Inverse variance weighted	0.916(0.882-0.951)	<0.001	0.005	1	42.412	0.453203	-	-	-	0.439667	TRUE
				Simple mode	0.945(0.841-1.061)	0.344	1	-	-	-	-	-	-	0.439667	TRUE
				Weighted mode	0.930(0.876-0.987)	0.021	1	-	-	-	-	-	-	0.439667	TRUE
		ITGAM	20	MR Egger	0.962(0.759-1.219)	0.752	1	0	16.2181	0.577329	-0.0150409	0.0114978	0.207281	0.582	TRUE
				Weighted median	0.865(0.773-0.968)	0.011	1	-	-	-	-	-	-	0.582	TRUE
				Inverse variance weighted	0.828(0.767-0.895)	<0.001	0.002	0	17.9294	0.52716	-	-	-	0.582	TRUE
				Simple mode	0.815(0.673-0.988)	0.051	1	-	-	-	-	-	-	0.582	TRUE
				Weighted mode	0.860(0.762-0.971)	0.025	1	-	-	-	-	-	-	0.582	TRUE
		ITIH3	57	MR Egger	0.874(0.800-0.954)	0.004	1	23	71.2725	0.0690832	0.00782827	0.00681887	0.255925	0.0596667	TRUE
				Weighted median	0.882(0.832-0.935)	<0.001	0.022	-	-	-	-	-	-	0.0596667	TRUE
				Inverse variance weighted	0.914(0.877-0.953)	<0.001	0.025	23	72.9804	0.0632966	-	-	-	0.0596667	TRUE
				Simple mode	0.846(0.747-0.958)	0.011	1	-	-	-	-	-	-	0.0596667	TRUE
				Weighted mode	0.861(0.810-0.915)	<0.001	0.011	-	-	-	-	-	-	0.0596667	TRUE
		KIR2DS4	79	MR Egger	0.976(0.950-1.003)	0.081	1	0	58.638	0.940862	-0.00580412	0.00325637	0.0786273	0.912333	TRUE
				Weighted median	0.969(0.943-0.996)	0.024	1	-	-	-	-	-	-	0.912333	TRUE
				Inverse variance weighted	0.958(0.942-0.974)	<0.001	<0.001	0	61.8149	0.910492	-	-	-	0.912333	TRUE
				Simple mode	0.960(0.921-1.000)	0.054	1	-	-	-	-	-	-	0.912333	TRUE
				Weighted mode	0.963(0.941-0.984)	0.001	1	-	-	-	-	-	-	0.912333	TRUE
		LCAT	13	MR Egger	1.125(0.858-1.474)	0.412	1	0	9.79372	0.549033	0.0127947	0.0168623	0.463938	0.628667	TRUE
				Weighted median	1.219(1.062-1.399)	0.005	1	-	-	-	-	-	-	0.628667	TRUE
				Inverse variance weighted	1.240(1.122-1.370)	<0.001	0.027	0	10.3695	0.583583	-	-	-	0.628667	TRUE
				Simple mode	1.207(0.979-1.489)	0.104	1	-	-	-	-	-	-	0.628667	TRUE
				Weighted mode	1.171(0.984-1.392)	0.1	1	-	-	-	-	-	-	0.628667	TRUE
		NAAA	111	MR Egger	0.968(0.936-1.001)	0.058	1	0	95.5607	0.817248	-0.00427223	0.00288222	0.141154	0.803667	TRUE
				Weighted median	0.970(0.939-1.002)	0.064	1	-	-	-	-	-	-	0.803667	TRUE
				Inverse variance weighted	0.949(0.930-0.969)	<0.001	0.001	0	97.7578	0.791818	-	-	-	0.803667	TRUE
				Simple mode	0.945(0.893-1.000)	0.054	1	-	-	-	-	-	-	0.803667	TRUE
				Weighted mode	0.959(0.930-0.989)	0.008	1	-	-	-	-	-	-	0.803667	TRUE
		PROCR	42	MR Egger	1.084(1.038-1.132)	<0.001	0.767	12	45.6983	0.247333	-0.0037039	0.00463511	0.428954	0.283667	TRUE
				Weighted median	1.070(1.028-1.113)	<0.001	0.862	-	-	-	-	-	-	0.283667	TRUE
				Inverse variance weighted	1.070(1.040-1.101)	<0.001	0.004	12	46.4278	0.258573	-	-	-	0.283667	TRUE
				Simple mode	1.075(1.016-1.137)	0.017	1	-	-	-	-	-	-	0.283667	TRUE
				Weighted mode	1.070(1.024-1.118)	0.005	1	-	-	-	-	-	-	0.283667	TRUE
		SEMA4D	17	MR Egger	0.945(0.701-1.275)	0.718	1	0	9.16521	0.868722	-0.0143797	0.0120638	0.251791	0.846	TRUE
				Weighted median	0.818(0.712-0.940)	0.005	1	-	-	-	-	-	-	0.846	TRUE
				Inverse variance weighted	0.796(0.723-0.876)	<0.001	0.003	0	10.586	0.83429	-	-	-	0.846	TRUE
				Simple mode	0.860(0.689-1.074)	0.202	1	-	-	-	-	-	-	0.846	TRUE
				Weighted mode	0.847(0.677-1.060)	0.167	1	-	-	-	-	-	-	0.846	TRUE
		TNF	28	MR Egger	0.914(0.689-1.211)	0.536	1	0	25.5452	0.488311	-0.00973593	0.00963072	0.321368	0.497	TRUE
				Weighted median	0.741(0.655-0.838)	<0.001	0.002	-	-	-	-	-	-	0.497	TRUE
				Inverse variance weighted	0.795(0.732-0.864)	<0.001	<0.001	0	26.5671	0.487325	-	-	-	0.497	TRUE
				Simple mode	0.702(0.553-0.892)	0.007	1	-	-	-	-	-	-	0.497	TRUE
				Weighted mode	0.713(0.550-0.924)	0.017	1	-	-	-	-	-	-	0.497	TRUE
		UMOD	94	MR Egger	0.954(0.932-0.977)	<0.001	0.205	0	81.9008	0.765473	-0.000510279	0.00309311	0.869327	0.801333	TRUE
				Weighted median	0.961(0.937-0.986)	0.003	1	-	-	-	-	-	-	0.801333	TRUE
				Inverse variance weighted	0.953(0.937-0.970)	<0.001	<0.001	0	81.928	0.7873	-	-	-	0.801333	TRUE
				Simple mode	0.938(0.888-0.990)	0.023	1	-	-	-	-	-	-	0.801333	TRUE
				Weighted mode	0.953(0.932-0.974)	<0.001	0.035	-	-	-	-	-	-	0.801333	TRUE
		VEGFA	75	MR Egger	1.092(1.033-1.153)	0.003	1	21	92.517	0.0612525	-0.00127179	0.00391983	0.746525	0.0836667	TRUE
				Weighted median	1.091(1.045-1.140)	<0.001	0.086	-	-	-	-	-	-	0.0836667	TRUE
				Inverse variance weighted	1.084(1.048-1.121)	<0.001	0.004	20	92.6505	0.0702168	-	-	-	0.0836667	TRUE
				Simple mode	1.099(1.008-1.198)	0.035	1	-	-	-	-	-	-	0.0836667	TRUE
				Weighted mode	1.093(1.042-1.146)	<0.001	0.446	-	-	-	-	-	-	0.0836667	TRUE

## Sheet: Table S7
Supplementary table 7. Multi-omics analysis results of druggable genes associated with cataract
Outcome	data	Gene	Nsnp	Methods	MR				Heterogeneity			Horizontal pleiotropy			Steiger
					OR(95%CI)	P-value	Holm	I2(%)	Cochran's Q	P-value	Egger intercept	SE	P-value	MR-PRESSO global test p	Correct causal direction
Cataract	eQTL	C3	9	MR Egger	0.924(0.608-1.405)	0.724	1	0	4.41458	0.730977	0.0332695	0.0184908	0.115011	0.554	TRUE
				Weighted median	1.344(1.158-1.559)	<0.001	0.104	-	-	-	-	-	-	0.554	TRUE
				Inverse variance weighted	1.339(1.200-1.495)	<0.001	<0.001	0	7.65188	0.468192	-	-	-	0.554	TRUE
				Simple mode	1.352(1.059-1.726)	0.042	1	-	-	-	-	-	-	0.554	TRUE
		DKK3	75	MR Egger	1.069(1.029-1.111)	0.001	1	0	69.8552	0.582656	-0.00130072	0.00394044	0.742274	0.614	TRUE
				Weighted median	1.059(1.029-1.091)	<0.001	0.115	-	-	-	-	-	-	0.614	TRUE
				Inverse variance weighted	1.063(1.042-1.085)	<0.001	<0.001	0	69.9641	0.61137	-	-	-	0.614	TRUE
				Simple mode	1.066(1.012-1.123)	0.018	1	-	-	-	-	-	-	0.614	TRUE
		GSTM1	89	MR Egger	0.954(0.931-0.978)	<0.001	0.416	0	86.3057	0.500868	0.00182803	0.00421018	0.665224	0.548667	TRUE
				Weighted median	0.944(0.924-0.964)	<0.001	<0.001	-	-	-	-	-	-	0.548667	TRUE
				Inverse variance weighted	0.958(0.944-0.973)	<0.001	<0.001	0	86.4942	0.525438	-	-	-	0.548667	TRUE
				Simple mode	0.941(0.908-0.976)	0.002	1	-	-	-	-	-	-	0.548667	TRUE
		KIR2DS4	41	MR Egger	0.981(0.957-1.005)	0.131	1	0	37.9852	0.516023	-0.00681378	0.00523334	0.200556	0.487	TRUE
				Weighted median	0.961(0.941-0.982)	<0.001	0.259	-	-	-	-	-	-	0.487	TRUE
				Inverse variance weighted	0.967(0.954-0.981)	<0.001	0.003	0	39.6804	0.484507	-	-	-	0.487	TRUE
				Simple mode	0.989(0.950-1.029)	0.582	1	-	-	-	-	-	-	0.487	TRUE
	pQTL:decode	C3	1	Wald ratio	0.476(0.317-0.716)	<0.001	0.032	-	-	-	-	-	-	-	TRUE
		GSTM1	206	MR Egger	0.971(0.950-0.993)	0.01	1	2	208.34	0.402718	-0.00367408	0.0021414	0.0877286	0.362	TRUE
				Weighted median	0.952(0.927-0.977)	<0.001	0.247	-	-	-	-	-	-	0.362	TRUE
				Inverse variance weighted	0.957(0.943-0.972)	<0.001	<0.001	3	211.347	0.365761	-	-	-	0.362	TRUE
				Simple mode	0.967(0.917-1.020)	0.22	1	-	-	-	-	-	-	0.362	TRUE
	pQTL:UKB-ppp	C3	5	MR Egger	0.786(0.544-1.136)	0.29	1	0	2.91758	0.404507	-0.0169644	0.0179475	0.414277	0.549333	TRUE
				Weighted median	0.681(0.570-0.815)	<0.001	0.025	-	-	-	-	-	-	0.549333	TRUE
				Inverse variance weighted	0.667(0.580-0.766)	<0.001	<0.001	0	3.81103	0.432183	-	-	-	0.549333	TRUE
				Simple mode	0.670(0.515-0.873)	0.041	1	-	-	-	-	-	-	0.549333	TRUE
		DKK3	51	MR Egger	1.098(1.026-1.175)	0.009	1	19	60.2307	0.130502	-0.00132196	0.00449608	0.76998	0.161667	TRUE
				Weighted median	1.064(1.009-1.122)	0.022	1	-	-	-	-	-	-	0.161667	TRUE
				Inverse variance weighted	1.089(1.049-1.131)	<0.001	0.01	17	60.3369	0.150186	-	-	-	0.161667	TRUE
				Simple mode	1.170(1.051-1.302)	0.006	1	-	-	-	-	-	-	0.161667	TRUE
		KIR2DS4	79	MR Egger	0.976(0.950-1.003)	0.081	1	0	58.638	0.940862	-0.00580412	0.00325637	0.0786273	0.912333	TRUE
				Weighted median	0.969(0.943-0.996)	0.024	1	-	-	-	-	-	-	0.912333	TRUE
				Inverse variance weighted	0.958(0.942-0.974)	<0.001	<0.001	0	61.8149	0.910492	-	-	-	0.912333	TRUE
				Simple mode	0.960(0.921-1.000)	0.054	1	-	-	-	-	-	-	0.912333	TRUE

## Sheet: Table S8
Supplementary table 8. Molecular docking results of drug molecules targeting cataract-associated druggable genes
node1	node2	protein code		vina score	judgment
GSTM1	Irinotecan	7BEU		-10.4
GSTM1	Etoposide			-9.9
GSTM1	Dicoumarol			-9.2
GSTM1	Lazertinib			-9
GSTM1	Paclitaxel			-8.6
GSTM1	Doxorubicin			-8.5
GSTM1	Troglitazone			-8.5
GSTM1	Rifampin			-8.4
GSTM1	Deoxycholic acid			-8.3
GSTM1	Streptomycin			-8.3
GSTM1	Clozapine			-8.1
GSTM1	Docetaxel			-8.1
GSTM1	Prednisone			-8
GSTM1	Vinblastine			-7.9
GSTM1	Curcumin			-7.8
GSTM1	Nevirapine			-7.5
GSTM1	Ritlecitinib			-7.2
GSTM1	Amitriptyline			-7.1
GSTM1	Glutathione disulfide			-6.7
GSTM1	Chloroquine			-6.6
GSTM1	Azathioprine			-6.3
GSTM1	5-fluorotryptophan			-6.2
GSTM1	Chlorambucil			-5.6
GSTM1	Dacarbazine			-5.6
GSTM1	Acetaminophen			-5.4
GSTM1	Isosorbide mononitrate			-5.3
GSTM1	Nitroglycerin			-5.3
GSTM1	Busulfan			-5.2
GSTM1	Cyclophosphamide			-5.2
GSTM1	Isoniazid			-5.1
GSTM1	Ethambutol			-4.9	Eliminate
GSTM1	Carboplatin			-4.8	Eliminate
GSTM1	Pyrazinamide			-4.6	Eliminate
GSTM1	Sulforaphane			-3.8	Eliminate
GSTM1	Sulfate ion			-3.5	Eliminate
GSTM1	Trichloroethylene			-3.3	Eliminate
GSTM1	Water			-1.6	Eliminate
GSTM1	Hydrochloric acid			-1	Eliminate
GSTM1	(9R,10R)-9-(S-glutathionyl)-10-hydroxy-9,10-dihydrophenanthrene		Drug ligand transfer error, unavailable
GSTM1	(9S,10S)-9-(S-glutathionyl)-10-hydroxy-9,10-dihydrophenanthrene		Drug ligand transfer error, unavailable
GSTM1	Glutathione		Drug ligand transfer error, unavailable
GSTM1	Methotrexate		Drug ligand transfer error, unavailable
GSTM1	S-(2,4-dinitrophenyl)glutathione		Drug ligand transfer error, unavailable
GSTM1	Bleomycin		Unable to get 3D structure
GSTM1	Cisplatin		Unable to get 3D structure
GSTM1	Oxaliplatin		Unable to get 3D structure
GSTM1	Zinc trihydroxide		Unable to get 3D structure
KIR2DS4	Methotrexate	3H8N	Drug ligand transfer error, unavailable

## Sheet: Table S9
Supplementary table 9. Primer Sequences for GSTM1 and DKK3
Gene	Primer Type		Product Size (bp)
DKK3	Forward	ATGTGTGCAAGCCGACCTT	19
	Reverse	CCTCAGCGCCATCTCTTCA
GSTM1	Forward	GGACGCTCCTGATTATGACAG	21
	Reverse	TTGTGCTTGCGGGCAATGTAG
